# Supplementary material for: Comparative Functional Genomics and the Bovine Macrophage Response to Strains of the Mycobacterium Genus
Source: Front Immunol. 2014 Nov 5;5:536. doi: 10.3389/fimmu.2014.00536 (PMC4220711; doi:10.3389/fimmu.2014.00536)
Supplement: Supplementary file 1 [file Table_1.XLS]

## Sheet: Sheet0
© 2000-2014 Ingenuity Systems, Inc. All rights reserved.	Canonical pathways identified by IPA® for the common DE genes (relative to the control group) detected at 2 hpi.
Ingenuity Canonical Pathways	-log(p-value)	Ratio	Molecules
IL-10 Signaling	1.3E01	1.92E-01	CCR1,MAP3K14,SOCS3,IL1A,IL10,NFKBIE,ARG2,NFKB2,IL6,NFKB1,NFKBIA,IL1B,MAP2K3,NFKBIB,TNF
Dendritic Cell Maturation	1.07E01	8.7E-02	MAP3K14,IL1A,ICAM1,IL10,RELB,NFKBIE,IL15,CD83,IL6,NFKB2,NFKB1,NFKBIA,CD40,FSCN1,CREB1,IL1B,NFKBIB,TNF
Role of Macrophages, Fibroblasts and Endothelial Cells in Rheumatoid Arthritis	9.86E00	6.63E-02	IL8,SOCS3,MAP3K14,TRAF3,IL1A,ICAM1,IL10,NFKBIE,IL15,IL6,NFKB1,VEGFA,NFKBIA,CEBPD,PRKCD,CREB1,CEBPA,IL1B,MAP2K3,NFKBIB,TNF,TRAF1
IL-6 Signaling	9.37E00	1.21E-01	IL8,SOCS3,MAP3K14,IL1A,NFKBIE,NFKB2,IL6,NFKB1,VEGFA,NFKBIA,IL1B,MAP2K3,NFKBIB,TNFAIP6,TNF
TNFR2 Signaling	9.35E00	2.73E-01	MAP3K14,NFKBIA,NFKBIE,NFKB2,NFKBIB,NFKB1,BIRC3,TNF,TRAF1
TREM1 Signaling	8.92E00	1.55E-01	IL8,STAT5A,ICAM1,CD40,IL10,IL1B,CD83,NFKB2,IL6,NFKB1,TNF
TWEAK Signaling	8.62E00	2.37E-01	MAP3K14,TRAF3,NFKBIA,NFKBIE,NFKB2,NFKBIB,NFKB1,BIRC3,TRAF1
Altered T Cell and B Cell Signaling in Rheumatoid Arthritis	8.48E00	1.3E-01	MAP3K14,TRAF3,IL1A,CD40,IL10,RELB,IL15,IL1B,NFKB2,IL6,NFKB1,TNF
IL-17A Signaling in Fibroblasts	8.31E00	2.25E-01	NFKBID,NFKBIA,CEBPD,NFKBIE,NFKB2,IL6,NFKBIZ,NFKBIB,NFKB1
Role of Hypercytokinemia/hyperchemokinemia in the Pathogenesis of Influenza	8.25E00	1.82E-01	CCR1,IL8,IL1A,CCL4,IL15,IL1B,IL6,TNF
CD40 Signaling	8.09E00	1.57E-01	MAP3K14,TRAF3,ICAM1,NFKBIA,CD40,NFKBIE,MAP2K3,NFKB2,NFKBIB,NFKB1,TRAF1
Role of Cytokines in Mediating Communication between Immune Cells	7.88E00	1.45E-01	IL8,IL1A,IL10,IL15,IL1B,IL6,CSF3,TNF
Activation of IRF by Cytosolic Pattern Recognition Receptors	7.83E00	1.39E-01	TRAF3,NFKBIA,CD40,IL10,NFKBIE,NFKB2,IL6,NFKBIB,NFKB1,TNF
Acute Phase Response Signaling	7.75E00	8.94E-02	SOCS3,MAP3K14,IL1A,Saa3,NFKBIE,IL6,NFKB2,NFKB1,NFKBIA,SOD2,SAA1,CFB,IL1B,MAP2K3,NFKBIB,TNF
PPAR Signaling	7.68E00	1.14E-01	MAP3K14,STAT5A,IL1A,NFKBIA,NFKBIE,IL1B,PTGS2,NFKB2,NFKBIB,NFKB1,TNF,CITED2
Role of PKR in Interferon Induction and Antiviral Response	7.63E00	1.96E-01	TRAF3,NFKBIA,NFKBIE,MAP2K3,NFKB2,NFKBIB,NFKB1,TNF,IRF1
Communication between Innate and Adaptive Immune Cells	7.62E00	9.17E-02	IL8,IL1A,CCL4,CD40,IL10,IL15,IL1B,CD83,IL6,TNF
Role of IL-17A in Arthritis	6.86E00	1.43E-01	IL8,NFKBIA,NFKBIE,CCL20,MAP2K3,PTGS2,NFKB2,NFKBIB,NFKB1
April Mediated Signaling	6.74E00	1.86E-01	MAP3K14,TRAF3,NFKBIA,NFKBIE,NFKB2,NFKBIB,NFKB1,TRAF1
Death Receptor Signaling	6.67E00	1.41E-01	MAP3K14,NFKBIA,NFKBIE,NFKB2,CFLAR,NFKBIB,NFKB1,BIRC3,TNF
Differential Regulation of Cytokine Production in Macrophages and T Helper Cells by IL-17A and IL-17F	6.66E00	3.33E-01	CCL4,IL10,IL1B,IL6,CSF3,TNF
B Cell Activating Factor Signaling	6.62E00	1.78E-01	MAP3K14,TRAF3,NFKBIA,NFKBIE,NFKB2,NFKBIB,NFKB1,TRAF1
NF-κB Signaling	6.5E00	8.05E-02	MAP3K14,TRAF3,IL1A,RELB,NFKBIE,NFKB2,NFKB1,TNIP1,NFKBIA,CD40,IL1B,MAP3K8,NFKBIB,TNF
Differential Regulation of Cytokine Production in Intestinal Epithelial Cells by IL-17A and IL-17F	6.45E00	2.61E-01	IL1A,CCL4,IL10,IL1B,CSF3,TNF
TNFR1 Signaling	6.3E00	1.54E-01	MAP3K14,NFKBIA,NFKBIE,NFKB2,NFKBIB,NFKB1,BIRC3,TNF
Hepatic Fibrosis / Hepatic Stellate Cell Activation	6.21E00	8.9E-02	VEGFA,IL8,IL1A,ICAM1,EDN1,CD40,IL10,IL1B,IL6,NFKB2,NFKB1,IFNAR2,TNF
Hepatic Cholestasis	6.12E00	6.9E-02	IL8,MAP3K14,IL1A,NFKBIA,PRKCD,NFKBIE,IL1B,NFKB2,IL6,NFKBIB,NFKB1,TNF
4-1BB Signaling in T Lymphocytes	6.1E00	1.94E-01	MAP3K14,NFKBIA,NFKBIE,NFKB2,NFKBIB,NFKB1,TRAF1
Type I Diabetes Mellitus Signaling	6.07E00	9.17E-02	SOCS3,MAP3K14,NFKBIA,NFKBIE,IL1B,MAP2K3,NFKB2,NFKBIB,NFKB1,TNF,IRF1
CD27 Signaling in Lymphocytes	6E00	1.4E-01	MAP3K14,NFKBIA,NFKBIE,MAP3K8,MAP2K3,NFKB2,NFKBIB,NFKB1
Induction of Apoptosis by HIV1	6E00	1.38E-01	MAP3K14,NFKBIA,NFKBIE,NFKB2,NFKBIB,NFKB1,BIRC3,TNF,TRAF1
Role of Pattern Recognition Receptors in Recognition of Bacteria and Viruses	5.97E00	9.43E-02	PTX3,IL10,PRKCD,CREB1,IL1B,NFKB2,IL6,NFKB1,RIPK2,TNF
MIF-mediated Glucocorticoid Regulation	5.6E00	1.43E-01	NFKBIA,NFKBIE,PTGS2,NFKB2,NFKBIB,NFKB1
Lymphotoxin β Receptor Signaling	5.57E00	1.31E-01	NFKBID,MAP3K14,TRAF3,NFKBIA,RELB,NFKB2,NFKB1,TRAF1
Role of IL-17F in Allergic Inflammatory Airway Diseases	5.43E00	1.49E-01	IL8,CCL4,CREB1,IL1B,NFKB2,IL6,NFKB1
LPS-stimulated MAPK Signaling	5.32E00	1.1E-01	MAP3K14,NFKBIA,PRKCD,NFKBIE,CREB1,MAP2K3,NFKB2,NFKBIB,NFKB1
IL-9 Signaling	5.09E00	1.5E-01	SOCS3,STAT5A,BCL3,NFKB2,NFKB1,TNF
Atherosclerosis Signaling	5.04E00	7.35E-02	IL8,IL1A,ICAM1,CD40,IL1B,NFKB2,IL6,NFKB1,F3,TNF
Role of RIG1-like Receptors in Antiviral Innate Immunity	4.98E00	1.22E-01	TRAF3,NFKBIA,NFKBIE,NFKB2,NFKBIB,NFKB1
Angiopoietin Signaling	4.93E00	1.08E-01	STAT5A,TNIP1,NFKBIA,NFKBIE,NCK1,NFKB2,NFKBIB,NFKB1
Granulocyte Adhesion and Diapedesis	4.82E00	6.29E-02	IL8,IL1A,ICAM1,CCL4,CLDN1,CCL20,IL1B,CCL8,CSF3,CXCL2,TNF
MIF Regulation of Innate Immunity	4.77E00	1.2E-01	NFKBIA,NFKBIE,PTGS2,NFKB2,NFKBIB,NFKB1
Crosstalk between Dendritic Cells and Natural Killer Cells	4.74E00	8.42E-02	CD40,FSCN1,IL15,CD83,NFKB2,IL6,NFKB1,TNF
Erythropoietin Signaling	4.68E00	1.03E-01	SOCS3,STAT5A,NFKBIA,PRKCD,NFKBIE,NFKB2,NFKBIB,NFKB1
Small Cell Lung Cancer Signaling	4.68E00	8.99E-02	TRAF3,NFKBIA,NFKBIE,PTGS2,NFKB2,NFKBIB,NFKB1,TRAF1
Apoptosis Signaling	4.67E00	9.47E-02	MAP3K14,NFKBIA,NFKBIE,NFKB2,NFKBIB,NFKB1,BCL2A1,BIRC3,TNF
RANK Signaling in Osteoclasts	4.57E00	8.42E-02	MAP3K14,NFKBIA,NFKBIE,MAP3K8,NFKB2,NFKBIB,NFKB1,BIRC3
Production of Nitric Oxide and Reactive Oxygen Species in Macrophages	4.5E00	5.69E-02	MAP3K14,NCF1,NFKBIA,PRKCD,NFKBIE,ARG2,MAP3K8,NFKB2,NFKBIB,NFKB1,TNF,IRF1
Glucocorticoid Receptor Signaling	4.48E00	5.1E-02	IL8,MAP3K14,STAT5A,ICAM1,IL10,NFKBIE,IL6,NFKB1,NFKBIA,CREB1,CEBPA,IL1B,PTGS2,NFKBIB,TNF
IL-15 Production	4.43E00	1.61E-01	IL15,NFKB2,IL6,NFKB1,IRF1
IL-17A Signaling in Airway Cells	4.41E00	9.72E-02	NFKBIA,NFKBIE,CCL20,NFKB2,IL6,NFKBIB,NFKB1
Role of Osteoblasts, Osteoclasts and Chondrocytes in Rheumatoid Arthritis	4.34E00	5.04E-02	MAP3K14,IL1A,NFKBIA,IL10,NFKBIE,IL1B,MAP2K3,IL6,NFKBIB,NFKB1,BIRC3,TNF
iNOS Signaling	4.24E00	1.13E-01	NFKBIA,NFKBIE,NFKB2,NFKBIB,NFKB1,IRF1
OX40 Signaling Pathway	4.16E00	6.59E-02	TRAF3,NFKBIA,NFKBIE,NFKB2,NFKBIB,NFKB1
Type II Diabetes Mellitus Signaling	4.14E00	5.59E-02	SOCS3,MAP3K14,NFKBIA,PRKCD,NFKBIE,NFKB2,NFKBIB,NFKB1,TNF
Hematopoiesis from Pluripotent Stem Cells	3.91E00	7.94E-02	IL8,IL1A,IL10,IL6,CSF3
LXR/RXR Activation	3.9E00	6.62E-02	IL1A,SAA1,IL1B,ARG2,PTGS2,NFKB2,IL6,NFKB1,TNF
IL-1 Signaling	3.88E00	7.48E-02	MAP3K14,IL1A,NFKBIA,NFKBIE,MAP2K3,NFKB2,NFKBIB,NFKB1
B Cell Receptor Signaling	3.78E00	5.88E-02	MAP3K14,NFKBIA,NFKBIE,CREB1,MAP3K8,MAP2K3,NFKB2,NFKBIB,NFKB1,BCL2A1
IL-12 Signaling and Production in Macrophages	3.73E00	5.77E-02	CD40,IL10,PRKCD,MAP3K8,NFKB2,NFKBIB,NFKB1,TNF,IRF1
HMGB1 Signaling	3.72E00	8.08E-02	IL8,IL1A,ICAM1,KAT7,MAP2K3,NFKB2,NFKB1,TNF
Agranulocyte Adhesion and Diapedesis	3.72E00	5.38E-02	IL8,IL1A,ICAM1,CCL4,CLDN1,CCL20,IL1B,CCL8,CXCL2,TNF
Toll-like Receptor Signaling	3.69E00	9.68E-02	MAP3K14,NFKBIA,MAP2K3,NFKB2,NFKB1,TRAF1
PEDF Signaling	3.68E00	8.97E-02	SOD2,NFKBIA,NFKBIE,NFKB2,CFLAR,NFKBIB,NFKB1
NF-κB Activation by Viruses	3.5E00	8.54E-02	MAP3K14,NFKBIA,PRKCD,NFKBIE,NFKB2,NFKBIB,NFKB1
Antioxidant Action of Vitamin C	3.37E00	6.54E-02	STAT5A,NFKBIA,NFKBIE,NFKB2,NFKBIB,NFKB1,TNF
IL-17A Signaling in Gastric Cells	3.06E00	1.6E-01	IL8,CCL20,NFKB1,TNF
IL-17 Signaling	3.03E00	8.11E-02	IL8,MAP3K14,MAP2K3,PTGS2,IL6,NFKB1
Xenobiotic Metabolism Signaling	3.02E00	3.68E-02	MAP3K14,IL1A,PRKCD,IL1B,MAP3K8,MAP2K3,NFKB2,IL6,NFKB1,TNF,CITED2
Relaxin Signaling	3E00	5E-02	VEGFA,NFKBIA,NFKBIE,CREB1,PDE4B,NFKB2,NFKBIB,NFKB1
Hypoxia Signaling in the Cardiovascular System	2.99E00	9.09E-02	VEGFA,NFKBIA,EDN1,NFKBIE,CREB1,NFKBIB
Role of PI3K/AKT Signaling in the Pathogenesis of Influenza	2.94E00	6.76E-02	NFKBIA,NFKBIE,NFKB2,NFKBIB,NFKB1
fMLP Signaling in Neutrophils	2.71E00	5.43E-02	NCF1,NFKBIA,PRKCD,NFKBIE,NFKB2,NFKBIB,NFKB1
Graft-versus-Host Disease Signaling	2.69E00	8E-02	IL1A,IL1B,IL6,TNF
PKCθ Signaling in T Lymphocytes	2.68E00	4.9E-02	MAP3K14,NFKBIA,NFKBIE,MAP3K8,NFKB2,NFKBIB,NFKB1
PPARα/RXRα Activation	2.67E00	4.71E-02	MAP3K14,NFKBIA,NFKBIE,IL1B,MAP2K3,NFKB2,IL6,NFKBIB,NFKB1
Prostate Cancer Signaling	2.51E00	6.12E-02	NFKBIA,NFKBIE,CREB1,NFKB2,NFKBIB,NFKB1
PI3K Signaling in B Lymphocytes	2.38E00	5E-02	NFKBIA,CD40,NFKBIE,CREB1,NFKB2,NFKBIB,NFKB1
iCOS-iCOSL Signaling in T Helper Cells	2.36E00	4.88E-02	NFKBIA,CD40,NFKBIE,NFKB2,NFKBIB,NFKB1
GNRH Signaling	2.33E00	4.67E-02	MAP3K14,PRKCD,CREB1,MAP3K8,MAP2K3,NFKB2,NFKB1
Molecular Mechanisms of Cancer	2.3E00	3.17E-02	ZBTB17,NFKBIA,PRKCD,NFKBIE,ARHGEF2,MAP2K3,NFKB2,CFLAR,NFKBIB,NFKB1,BIRC3,RALGDS
Role of JAK1, JAK2 and TYK2 in Interferon Signaling	2.29E00	1.11E-01	NFKB2,IFNAR2,NFKB1
PI3K/AKT Signaling	2.26E00	4.86E-02	NFKBIA,NFKBIE,MAP3K8,PTGS2,NFKB2,NFKBIB,NFKB1
Cholecystokinin/Gastrin-mediated Signaling	2.22E00	5.66E-02	IL1A,PRKCD,IL1B,MAP2K3,PTGS2,TNF
Airway Pathology in Chronic Obstructive Pulmonary Disease	2.2E00	2.22E-01	IL8,TNF
Gα12/13 Signaling	2.16E00	4.76E-02	NFKBIA,NFKBIE,LPAR5,NFKB2,NFKBIB,NFKB1
NGF Signaling	2.11E00	5.08E-02	MAP3K14,PRKCD,CREB1,MAP3K8,NFKB2,NFKB1
Role of Tissue Factor in Cancer	2.09E00	5.22E-02	VEGFA,IL8,STAT5A,HCK,IL1B,F3
Role of JAK family kinases in IL-6-type Cytokine Signaling	2.09E00	1.11E-01	SOCS3,STAT5A,IL6
ILK Signaling	2E00	4.17E-02	VEGFA,CREB1,SNAI1,PTGS2,NFKB2,NFKB1,TNF,TESK1
G-Protein Coupled Receptor Signaling	1.97E00	3.3E-02	NFKBIA,NFKBIE,CREB1,MAP3K8,PDE4B,NFKB2,NFKBIB,NFKB1,PTGER4
Acute Myeloid Leukemia Signaling	1.95E00	6.1E-02	STAT5A,CEBPA,MAP2K3,NFKB2,NFKB1
Pathogenesis of Multiple Sclerosis	1.94E00	2.22E-01	CCR1,CCL4
Role of IL-17A in Psoriasis	1.94E00	1.54E-01	IL8,CCL20
Role of JAK1 and JAK3 in γc Cytokine Signaling	1.93E00	5.97E-02	SOCS3,STAT5A,FES,IL15
Regulation of IL-2 Expression in Activated and Anergic T Lymphocytes	1.89E00	5.62E-02	NFKBIA,NFKBIE,NFKB2,NFKBIB,NFKB1
Chondroitin Sulfate Degradation (Metazoa)	1.84E00	8.7E-02	HYAL2,HYAL1
Allograft Rejection Signaling	1.77E00	3.26E-02	CD40,IL10,TNF
Systemic Lupus Erythematosus Signaling	1.76E00	2.8E-02	IL1A,CD40,IL10,IL1B,IL6,LSM10,TNF
Dermatan Sulfate Degradation (Metazoa)	1.75E00	8.7E-02	HYAL2,HYAL1
Estrogen-Dependent Breast Cancer Signaling	1.74E00	5.56E-02	STAT5A,CREB1,NFKB2,NFKB1
Cell Cycle Regulation by BTG Family Proteins	1.68E00	8.33E-02	BTG2,BTG1,CCRN4L
RAR Activation	1.67E00	3.7E-02	VEGFA,STAT5A,PRKCD,PNRC1,NFKB2,NFKB1,CITED2
Hematopoiesis from Multipotent Stem Cells	1.66E00	1.67E-01	IL15,CSF3
p38 MAPK Signaling	1.65E00	4.27E-02	IL1A,CREB1,IL1B,MAP2K3,TNF
IL-15 Signaling	1.65E00	5.97E-02	STAT5A,IL15,NFKB2,NFKB1
HGF Signaling	1.63E00	4.76E-02	MAP3K14,PRKCD,MAP3K8,PTGS2,IL6
Protein Kinase A Signaling	1.62E00	2.77E-02	NFKBIA,PRKCD,NFKBIE,CREB1,DUSP7,PDE4B,PTGS2,NFKB2,NFKBIB,NFKB1,EBI3
T Helper Cell Differentiation	1.59E00	5.56E-02	CD40,IL10,IL6,TNF
Growth Hormone Signaling	1.59E00	5.26E-02	SOCS3,STAT5A,PRKCD,CEBPA
Aryl Hydrocarbon Receptor Signaling	1.59E00	3.73E-02	IL1A,IL1B,NFKB2,IL6,NFKB1,TNF
Colorectal Cancer Metastasis Signaling	1.58E00	3.1E-02	VEGFA,PTGS2,NFKB2,IL6,NFKB1,TNF,RALGDS,PTGER4
Pancreatic Adenocarcinoma Signaling	1.53E00	4.17E-02	VEGFA,PTGS2,NFKB2,NFKB1,RALGDS
Gαq Signaling	1.5E00	3.57E-02	NFKBIA,PRKCD,NFKBIE,NFKB2,NFKBIB,NFKB1
IL-8 Signaling	1.46E00	3.41E-02	VEGFA,IL8,ICAM1,PRKCD,PTGS2,NFKBIB,NFKB1
Tec Kinase Signaling	1.45E00	3.31E-02	STAT5A,PRKCD,HCK,NFKB2,NFKB1,TNF
CD28 Signaling in T Helper Cells	1.45E00	3.79E-02	NFKBIA,NFKBIE,NFKB2,NFKBIB,NFKB1
Prolactin Signaling	1.42E00	5E-02	SOCS3,STAT5A,PRKCD,IRF1
Tight Junction Signaling	1.39E00	3.73E-02	CLDN1,CEBPA,ARHGEF2,NFKB2,NFKB1,TNF
Tetrahydrobiopterin Biosynthesis I	1.38E00	9.09E-02	GCH1
1D-myo-inositol Hexakisphosphate Biosynthesis V (from Ins(1,3,4)P3)	1.38E00	1E-01	IPMK
Tetrahydrobiopterin Biosynthesis II	1.38E00	7.69E-02	GCH1
Role of NFAT in Regulation of the Immune Response	1.28E00	3.03E-02	NFKBIA,NFKBIE,NFKB2,NFKBIB,NFKB1,ORAI1
IL-22 Signaling	1.26E00	8E-02	SOCS3,STAT5A
NRF2-mediated Oxidative Stress Response	1.15E00	3.12E-02	SOD2,PRKCD,MAP2K3,JUNB,MAFK,MAFF
Role of MAPK Signaling in the Pathogenesis of Influenza	1.14E00	4.35E-02	MAP2K3,PTGS2,TNF
Role of JAK2 in Hormone-like Cytokine Signaling	1.11E00	5.56E-02	SOCS3,STAT5A
Airway Inflammation in Asthma	1.09E00	1.67E-01	TNF
Arginine Degradation I (Arginase Pathway)	1.09E00	7.69E-02	ARG2
Fcγ Receptor-mediated Phagocytosis in Macrophages and Monocytes	1.08E00	3.92E-02	NCF1,PRKCD,HCK,NCK1
Primary Immunodeficiency Signaling	1.07E00	3.23E-02	CD40,RFX5
Interferon Signaling	1.07E00	5.56E-02	IFNAR2,IRF1
GDNF Family Ligand-Receptor Interactions	1.05E00	4.11E-02	CREB1,NCK1,DOK1
Pyridoxal 5'-phosphate Salvage Pathway	1.05E00	4.11E-02	PRKCD,MAP3K8,MAP2K3
BMP signaling pathway	1.05E00	3.75E-02	CREB1,NFKB2,NFKB1
Corticotropin Releasing Hormone Signaling	1.02E00	2.94E-02	VEGFA,PRKCD,CREB1,PTGS2
JAK/Stat Signaling	9.92E-01	4.29E-02	SOCS3,STAT5A,IL6
Renin-Angiotensin Signaling	9.89E-01	3.2E-02	PRKCD,NFKB2,NFKB1,TNF
Autoimmune Thyroid Disease Signaling	9.82E-01	3.28E-02	CD40,IL10
Sertoli Cell-Sertoli Cell Junction Signaling	9.32E-01	2.56E-02	MAP3K14,CLDN1,MAP3K8,MAP2K3,TNF
Docosahexaenoic Acid (DHA) Signaling	9.28E-01	4.08E-02	IL1B,BCL2A1
Amyotrophic Lateral Sclerosis Signaling	9.22E-01	2.56E-02	VEGFA,BIRC3,RNF19A
Urea Cycle	9.19E-01	5E-02	ARG2
Arginine Degradation VI (Arginase 2 Pathway)	9.19E-01	6.25E-02	ARG2
Inositol Pyrophosphates Biosynthesis	9.19E-01	6.25E-02	IPMK
Superoxide Radicals Degradation	9.19E-01	1.25E-01	SOD2
Ephrin Receptor Signaling	8.89E-01	2.49E-02	VEGFA,MAP3K14,CREB1,NCK1,DOK1
Androgen Signaling	8.83E-01	2.78E-02	KAT7,PRKCD,NFKB2,NFKB1
Retinoic acid Mediated Apoptosis Signaling	8.79E-01	2.9E-02	CFLAR,IRF1
Ceramide Signaling	8.73E-01	3.37E-02	NFKB2,NFKB1,TNF
Phospholipase C Signaling	8.61E-01	2.31E-02	PRKCD,CREB1,ARHGEF2,NFKB2,NFKB1,RALGDS
P2Y Purigenic Receptor Signaling Pathway	8.59E-01	2.9E-02	PRKCD,CREB1,NFKB2,NFKB1
Salvage Pathways of Pyrimidine Ribonucleotides	8.57E-01	2.94E-02	PRKCD,MAP3K8,MAP2K3
Prostanoid Biosynthesis	8.56E-01	6.67E-02	PTGS2
FXR/RXR Activation	8.42E-01	2.97E-02	IL1A,IL1B,TNF
ErbB Signaling	8.13E-01	3.45E-02	PRKCD,MAP2K3,NCK1
Citrulline Biosynthesis	8.03E-01	3.85E-02	ARG2
Eicosanoid Signaling	7.91E-01	2.5E-02	PTGS2,PTGER4
Thrombin Signaling	7.37E-01	2.43E-02	PRKCD,CREB1,ARHGEF2,NFKB2,NFKB1
Leukocyte Extravasation Signaling	7.12E-01	2.44E-02	NCF1,ICAM1,CLDN1,PRKCD,RASSF5
T Cell Receptor Signaling	7.08E-01	2.75E-02	NFKBIA,NFKB2,NFKB1
Germ Cell-Sertoli Cell Junction Signaling	6.99E-01	2.44E-02	MAP3K14,MAP3K8,MAP2K3,TNF
Semaphorin Signaling in Neurons	6.83E-01	3.85E-02	RND1,FES
DNA Double-Strand Break Repair by Non-Homologous End Joining	6.78E-01	5.26E-02	LIG4
Mevalonate Pathway I	6.78E-01	3.57E-02	MVD
PXR/RXR Activation	6.67E-01	2.3E-02	IL6,TNF
Fatty Acid α-oxidation	6.44E-01	4.76E-02	PTGS2
Endothelin-1 Signaling	6.44E-01	2.14E-02	EDN1,PRKCD,CASP4,PTGS2
Regulation of the Epithelial-Mesenchymal Transition Pathway	6.44E-01	2.09E-02	SNAI1,MAP2K3,NFKB2,NFKB1
Chronic Myeloid Leukemia Signaling	6.4E-01	2.86E-02	STAT5A,NFKB2,NFKB1
Calcium-induced T Lymphocyte Apoptosis	6.36E-01	2.86E-02	PRKCD,ORAI1
Thrombopoietin Signaling	6.36E-01	3.17E-02	STAT5A,PRKCD
ATM Signaling	6.36E-01	3.28E-02	NFKBIA,CREB1
Fc Epsilon RI Signaling	6.19E-01	2.56E-02	PRKCD,MAP2K3,TNF
Gαs Signaling	6.19E-01	2.48E-02	CREB1,HCK,PTGER4
Superpathway of Citrulline Metabolism	6.14E-01	2.63E-02	ARG2
Extrinsic Prothrombin Activation Pathway	5.86E-01	5E-02	F3
1D-myo-inositol Hexakisphosphate Biosynthesis II (Mammalian)	5.86E-01	3.57E-02	IPMK
D-myo-inositol (1,3,4)-trisphosphate Biosynthesis	5.86E-01	4E-02	IPMK
Cardiac Hypertrophy Signaling	5.85E-01	2.05E-02	MAP3K14,CREB1,MAP3K8,MAP2K3,IL6
ERK5 Signaling	5.81E-01	3.08E-02	CREB1,MAP3K8
GM-CSF Signaling	5.81E-01	2.94E-02	HCK,BCL2A1
B Cell Development	5.61E-01	3.03E-02	CD40
Superpathway of Geranylgeranyldiphosphate Biosynthesis I (via Mevalonate)	5.61E-01	2.78E-02	MVD
Melatonin Signaling	5.55E-01	2.56E-02	PRKCD,MAP2K3
D-myo-inositol (1,4,5)-Trisphosphate Biosynthesis	5.37E-01	2.63E-02	CCR1
Neurotrophin/TRK Signaling	5.2E-01	2.67E-02	CREB1,MAP2K3
Ovarian Cancer Signaling	5.09E-01	2.11E-02	VEGFA,EDN1,PTGS2
Nitric Oxide Signaling in the Cardiovascular System	5.09E-01	2.02E-02	VEGFA,PRKCD
CCR5 Signaling in Macrophages	4.98E-01	2.11E-02	CCL4,PRKCD
VEGF Family Ligand-Receptor Interactions	4.98E-01	2.38E-02	VEGFA,PRKCD
Serotonin Receptor Signaling	4.95E-01	2.17E-02	GCH1
IL-3 Signaling	4.77E-01	2.7E-02	STAT5A,PRKCD
FLT3 Signaling in Hematopoietic Progenitor Cells	4.77E-01	2.63E-02	STAT5A,CREB1
Superpathway of D-myo-inositol (1,4,5)-trisphosphate Metabolism	4.75E-01	3.03E-02	IPMK
Circadian Rhythm Signaling	4.57E-01	2.7E-02	CREB1
Transcriptional Regulatory Network in Embryonic Stem Cells	4.57E-01	2.5E-02	SKIL
Neuropathic Pain Signaling In Dorsal Horn Neurons	4.57E-01	1.85E-02	PRKCD,CREB1
FGF Signaling	4.57E-01	2.2E-02	CREB1,MAP2K3
VDR/RXR Activation	4.48E-01	2.47E-02	PRKCD,CEBPA
Bladder Cancer Signaling	4.48E-01	2.2E-02	VEGFA,IL8
Tumoricidal Function of Hepatic Natural Killer Cells	4.41E-01	4.17E-02	ICAM1
Reelin Signaling in Neurons	4.38E-01	2.44E-02	HCK,ARHGEF2
PAK Signaling	4.12E-01	1.89E-02	NCK1,TNF
Superpathway of Cholesterol Biosynthesis	4.1E-01	1.16E-02	MVD
Neuregulin Signaling	3.96E-01	1.96E-02	STAT5A,PRKCD
nNOS Signaling in Neurons	3.95E-01	1.92E-02	PRKCD
tRNA Splicing	3.82E-01	2.17E-02	PDE4B
Complement System	3.82E-01	2.86E-02	CFB
Neuroprotective Role of THOP1 in Alzheimer's Disease	3.57E-01	1.85E-02	CREB1
Netrin Signaling	3.57E-01	1.75E-02	NCK1
Superpathway of Inositol Phosphate Compounds	3.55E-01	1.32E-02	CCR1,SOCS3,IPMK
Coagulation System	3.45E-01	2.63E-02	F3
Inhibition of Angiogenesis by TSP1	3.45E-01	2.56E-02	VEGFA
Inhibition of Matrix Metalloproteases	3.45E-01	2.5E-02	TFPI2
HIF1α Signaling	3.44E-01	1.87E-02	VEGFA,EDN1
Sperm Motility	3.44E-01	1.42E-02	PRKCD,PDE4B
Natural Killer Cell Signaling	3.3E-01	1.72E-02	PRKCD,NCK1
D-myo-inositol (1,4,5,6)-Tetrakisphosphate Biosynthesis	3.3E-01	1.43E-02	SOCS3,IPMK
D-myo-inositol (3,4,5,6)-tetrakisphosphate Biosynthesis	3.3E-01	1.43E-02	SOCS3,IPMK
Signaling by Rho Family GTPases	3.28E-01	1.58E-02	ARHGEF2,NFKB2,NFKB1,CDC42EP4
Synaptic Long Term Potentiation	3.24E-01	1.55E-02	PRKCD,CREB1
MSP-RON Signaling Pathway	3.24E-01	2E-02	TNF
Oncostatin M Signaling	3.14E-01	2.86E-02	STAT5A
Phospholipases	3.04E-01	1.52E-02	CCR1
Axonal Guidance Signaling	2.91E-01	1.28E-02	VEGFA,RND1,FES,PRKCD,RASSF5,NCK1
FcγRIIB Signaling in B Lymphocytes	2.86E-01	1.69E-02	DOK1
Mechanisms of Viral Exit from Host Cells	2.86E-01	2.22E-02	PRKCD
Rac Signaling	2.82E-01	1.64E-02	NFKB2,NFKB1
D-myo-inositol-5-phosphate Metabolism	2.72E-01	1.27E-02	CCR1,SOCS3
LPS/IL-1 Mediated Inhibition of RXR Function	2.69E-01	1.26E-02	IL1A,IL1B,TNF
RhoA Signaling	2.67E-01	1.67E-02	LPAR5,CDC42EP4
14-3-3-mediated Signaling	2.62E-01	1.65E-02	PRKCD,TNF
Role of NFAT in Cardiac Hypertrophy	2.61E-01	1.45E-02	PRKCD,MAP2K3,IL6
UVC-Induced MAPK Signaling	2.54E-01	2.38E-02	PRKCD
cAMP-mediated signaling	2.53E-01	1.34E-02	CREB1,PDE4B,PTGER4
eNOS Signaling	2.52E-01	1.32E-02	VEGFA,LPAR5
UVB-Induced MAPK Signaling	2.39E-01	1.82E-02	PRKCD
IL-2 Signaling	2.08E-01	1.72E-02	STAT5A
ErbB2-ErbB3 Signaling	2.02E-01	1.67E-02	STAT5A
ErbB4 Signaling	1.97E-01	1.49E-02	PRKCD
