# Supplementary material for: Comparative Functional Genomics and the Bovine Macrophage Response to Strains of the Mycobacterium Genus
Source: Front Immunol. 2014 Nov 5;5:536. doi: 10.3389/fimmu.2014.00536 (PMC4220711; doi:10.3389/fimmu.2014.00536)
Supplement: Supplementary file 2 [file Table_2.XLS]

## Sheet: Sheet0
© 2000-2014 Ingenuity Systems, Inc. All rights reserved.	Canonical pathways identified by IPA® for the common DE genes (relative to the control group) detected at 6 hpi.
Ingenuity Canonical Pathways	-log(p-value)	Ratio	Molecules
Communication between Innate and Adaptive Immune Cells	7.07E00	9.82E-02	CCL4,CD80,CD40,IL1RN,TLR6,IL15,CD83,CCL5,TLR3,TNF,TNFSF13B
TREM1 Signaling	6.76E00	1.22E-01	STAT5A,CD40,GRB2,TLR6,CASP1,CIITA,CD83,NFKB2,TLR3,NFKB1,TNF
Altered T Cell and B Cell Signaling in Rheumatoid Arthritis	6.63E00	1.2E-01	TRAF3,CD80,CD40,IL1RN,RELB,TLR6,IL15,NFKB2,TLR3,NFKB1,TNF,TNFSF13B
NF-κB Signaling	5.65E00	8.84E-02	PRKACB,TRAF3,RRAS,RELB,NFKBIE,PIK3R5,NFKB2,NFKB1,TGFBR2,TNIP1,CD40,IL1RN,TLR6,TLR3,TNF,TNFSF13B
Tec Kinase Signaling	5.61E00	8.15E-02	FYN,STAT5A,RHOC,PIK3R5,NFKB2,NFKB1,BTK,PRKCD,VAV3,LYN,HCK,ACTG2,TNF,FNBP1,FGR
Crosstalk between Dendritic Cells and Natural Killer Cells	5.22E00	9.43E-02	CD80,CD40,FSCN1,IL15,CD83,ACTG2,NFKB2,TLR3,NFKB1,TNF
Fc Epsilon RI Signaling	5.18E00	1.03E-01	BTK,FYN,PLA2G4A,RRAS,GRB2,PRKCD,VAV3,PIK3R5,LYN,INPPL1,TNF,INPP5D
Role of PKR in Interferon Induction and Antiviral Response	5.15E00	1.63E-01	TRAF3,NFKBIE,IKBKE,NFKB2,TLR3,NFKB1,TNF,IRF1
Dendritic Cell Maturation	5.01E00	6.64E-02	NFKBIE,RELB,IL15,PIK3R5,IKBKE,CD83,NFKB2,NFKB1,CD80,CD40,IL1RN,FSCN1,TLR3,TNF
B Cell Receptor Signaling	4.88E00	8E-02	GRB2,RRAS,NFKBIE,PIK3R5,IKBKE,INPPL1,NFKB2,NFKB1,INPP5D,BTK,VAV3,LYN,PIK3AP1,BCL2A1
Angiopoietin Signaling	4.5E00	1.2E-01	STAT5A,TNIP1,GRB2,RRAS,NFKBIE,PIK3R5,IKBKE,NFKB2,NFKB1
Role of Pattern Recognition Receptors in Recognition of Bacteria and Viruses	4.49E00	9.17E-02	PRKCD,TLR6,CASP1,PIK3R5,CCL5,NFKB2,TLR3,NFKB1,RIPK2,TNF
Regulation of IL-2 Expression in Activated and Anergic T Lymphocytes	4.43E00	1.12E-01	TGFBR2,FYN,CD80,GRB2,RRAS,VAV3,NFKBIE,IKBKE,NFKB2,NFKB1
PI3K Signaling in B Lymphocytes	4.41E00	8.39E-02	BTK,FYN,CD40,RRAS,VAV3,NFKBIE,LYN,PIK3AP1,IKBKE,NFKB2,NFKB1,INPP5D
PPAR Signaling	4.32E00	9.35E-02	STAT5A,GRB2,RRAS,IL1RN,NFKBIE,NCOA1,IKBKE,NFKB2,NFKB1,TNF
TNFR2 Signaling	4.26E00	1.76E-01	NFKBIE,IKBKE,NFKB2,NFKB1,BIRC3,TNF
IL-9 Signaling	4.15E00	1.5E-01	STAT5A,PIK3R5,BCL3,NFKB2,NFKB1,TNF
Prolactin Signaling	4.06E00	1.07E-01	FYN,STAT5A,GRB2,RRAS,PRKCD,PIK3R5,NMI,NR3C1,IRF1
TWEAK Signaling	3.84E00	1.54E-01	TRAF3,NFKBIE,IKBKE,NFKB2,NFKB1,BIRC3
Renin-Angiotensin Signaling	3.59E00	7.94E-02	PRKACB,PRKAR2B,GRB2,RRAS,PRKCD,PIK3R5,CCL5,NFKB2,NFKB1,TNF
PKCθ Signaling in T Lymphocytes	3.55E00	6.94E-02	FYN,CD80,GRB2,RRAS,VAV3,NFKBIE,PIK3R5,IKBKE,NFKB2,NFKB1
MIF-mediated Glucocorticoid Regulation	3.53E00	1.19E-01	PLA2G4A,NFKBIE,NFKB2,NFKB1,NR3C1
Erythropoietin Signaling	3.52E00	1.01E-01	STAT5A,GRB2,RRAS,PRKCD,NFKBIE,PIK3R5,NFKB2,NFKB1
Activation of IRF by Cytosolic Pattern Recognition Receptors	3.5E00	9.59E-02	TRAF3,CD40,NFKBIE,IKBKE,NFKB2,NFKB1,TNF
T Cell Receptor Signaling	3.44E00	8.26E-02	BTK,FYN,GRB2,RRAS,VAV3,PIK3R5,IKBKE,NFKB2,NFKB1
Role of Hypercytokinemia/hyperchemokinemia in the Pathogenesis of Influenza	3.43E00	1.09E-01	CCL4,IL1RN,IL15,CCL5,TNF
Role of Macrophages, Fibroblasts and Endothelial Cells in Rheumatoid Arthritis	3.41E00	4.68E-02	TRAF3,RRAS,NFKBIE,IL15,PIK3R5,CEBPD,IKBKE,CCL5,NFKB1,IL1RN,PRKCD,TLR6,TLR3,NOS2,TNF,TNFSF13B
B Cell Activating Factor Signaling	3.41E00	1.3E-01	TRAF3,NFKBIE,IKBKE,NFKB2,NFKB1,TNFSF13B
iCOS-iCOSL Signaling in T Helper Cells	3.4E00	7.14E-02	CD80,CD40,GRB2,NFKBIE,PIK3R5,IKBKE,NFKB2,NFKB1,INPP5D
Apoptosis Signaling	3.4E00	9E-02	ENDOG,RRAS,NFKBIE,IKBKE,NFKB2,NFKB1,BCL2A1,BIRC3,TNF
iNOS Signaling	3.33E00	1.13E-01	NFKBIE,IKBKE,NFKB2,NFKB1,NOS2,IRF1
Molecular Mechanisms of Cancer	3.32E00	4.64E-02	PRKACB,FYN,RHOC,GRB2,RRAS,NFKBIE,PIK3R5,PSEN2,NFKB2,NFKB1,RALBP1,TGFBR2,PRKAR2B,PRKCD,ARHGEF6,BIRC3,FNBP1,PSEN1
FcγRIIB Signaling in B Lymphocytes	3.26E00	9.38E-02	BTK,GRB2,RRAS,PIK3R5,LYN,INPP5D
IL-12 Signaling and Production in Macrophages	3.23E00	6.37E-02	CD40,PRKCD,NCOA1,PIK3R5,IKBKE,NFKB2,NFKB1,NOS2,TNF,IRF1
NF-κB Activation by Viruses	3.21E00	9.64E-02	RRAS,PRKCD,NFKBIE,ITGAV,PIK3R5,IKBKE,NFKB2,NFKB1
TNFR1 Signaling	3.19E00	1.11E-01	NFKBIE,IKBKE,NFKB2,NFKB1,BIRC3,TNF
Fcγ Receptor-mediated Phagocytosis in Macrophages and Monocytes	3.18E00	8.49E-02	FYN,NCF1,PRKCD,VAV3,HCK,LYN,ACTG2,INPP5D,FGR
Glucocorticoid Receptor Signaling	3.17E00	5.35E-02	PRKACB,STAT5A,GRB2,RRAS,NFKBIE,PIK3R5,GTF2H2,IKBKE,CCL5,NFKB1,NR3C1,TGFBR2,IL1RN,NCOA1,NOS2,TNF
Colorectal Cancer Metastasis Signaling	3.14E00	5.22E-02	TGFBR2,PRKACB,PRKAR2B,RHOC,RRAS,GRB2,TLR6,PIK3R5,TLR3,NFKB2,NOS2,NFKB1,TNF,FNBP1
Role of RIG1-like Receptors in Antiviral Innate Immunity	3.14E00	1.02E-01	TRAF3,NFKBIE,IKBKE,NFKB2,NFKB1
Acute Phase Response Signaling	3.04E00	6.63E-02	SOD2,GRB2,RRAS,IL1RN,Saa3,NFKBIE,CFB,IKBKE,NFKB2,NFKB1,TNF,NR3C1
Production of Nitric Oxide and Reactive Oxygen Species in Macrophages	3.01E00	5.66E-02	NCF1,RHOC,PRKCD,NFKBIE,PIK3R5,IKBKE,NFKB2,NFKB1,NOS2,TNF,FNBP1,IRF1
Role of PI3K/AKT Signaling in the Pathogenesis of Influenza	2.99E00	7.89E-02	KPNA3,NFKBIE,PIK3R5,CCL5,NFKB2,NFKB1
CD40 Signaling	2.98E00	9.86E-02	TRAF3,CD40,NFKBIE,PIK3R5,IKBKE,NFKB2,NFKB1
Role of Tissue Factor in Cancer	2.95E00	6.92E-02	FYN,STAT5A,RRAS,ITGAV,HCK,PIK3R5,RPS6KA3,LYN,FGR
MIF Regulation of Innate Immunity	2.89E00	9.62E-02	PLA2G4A,NFKBIE,NFKB2,NFKB1,NOS2
PXR/RXR Activation	2.82E00	6.52E-02	PRKACB,PRKAR2B,NCOA1,TNF,NR3C1,SULT2A1
Role of IL-17A in Arthritis	2.82E00	9.38E-02	NFKBIE,PIK3R5,CCL5,NFKB2,NFKB1,NOS2
Lymphotoxin β Receptor Signaling	2.76E00	9.68E-02	TRAF3,RELB,PIK3R5,IKBKE,NFKB2,NFKB1
Phospholipase C Signaling	2.76E00	4.91E-02	BTK,PLA2G4A,FYN,RHOC,RRAS,GRB2,PRKCD,ARHGEF6,LYN,RPS6KA3,NFKB2,NFKB1,FNBP1
IL-17A Signaling in Fibroblasts	2.75E00	1.25E-01	NFKBIE,CEBPD,IKBKE,NFKB2,NFKB1
IL-6 Signaling	2.73E00	7.26E-02	GRB2,RRAS,IL1RN,NFKBIE,PIK3R5,IKBKE,NFKB2,NFKB1,TNF
Role of NFAT in Regulation of the Immune Response	2.71E00	5.5E-02	BTK,FYN,CD80,GRB2,RRAS,NFKBIE,PIK3R5,LYN,IKBKE,NFKB2,NFKB1
Systemic Lupus Erythematosus Signaling	2.71E00	4.31E-02	CD80,CD40,GRB2,RRAS,IL1RN,CD72,PIK3R5,LYN,TNF,INPP5D,TNFSF13B
Death Receptor Signaling	2.71E00	8.82E-02	NFKBIE,IKBKE,NFKB2,NFKB1,BIRC3,TNF
PEDF Signaling	2.7E00	8.86E-02	SOD2,RRAS,NFKBIE,PIK3R5,IKBKE,NFKB2,NFKB1
Natural Killer Cell Signaling	2.66E00	6.78E-02	FYN,GRB2,RRAS,PRKCD,VAV3,PIK3R5,INPPL1,INPP5D
Paxillin Signaling	2.66E00	6.84E-02	GRB2,RRAS,ARHGEF6,ITGAV,PIK3R5,ACTG2,PTPN12,ACTN1
April Mediated Signaling	2.61E00	1.14E-01	TRAF3,NFKBIE,IKBKE,NFKB2,NFKB1
IL-15 Production	2.61E00	1.29E-01	IL15,NFKB2,NFKB1,IRF1
LPS-stimulated MAPK Signaling	2.57E00	8.43E-02	RRAS,PRKCD,NFKBIE,PIK3R5,IKBKE,NFKB2,NFKB1
Hepatic Cholestasis	2.54E00	4.92E-02	PRKACB,PRKAR2B,IL1RN,PRKCD,NFKBIE,IKBKE,NFKB2,NFKB1,TNF
Chronic Myeloid Leukemia Signaling	2.52E00	7.55E-02	TGFBR2,STAT5A,GRB2,RRAS,PIK3R5,IKBKE,NFKB2,NFKB1
Glioma Invasiveness Signaling	2.51E00	9.09E-02	RRAS,TIMP1,RHOC,ITGAV,PIK3R5,FNBP1
ErbB4 Signaling	2.51E00	8.7E-02	GRB2,RRAS,PRKCD,PIK3R5,PSEN2,PSEN1
Type I Diabetes Mellitus Signaling	2.49E00	6.61E-02	CD80,NFKBIE,IKBKE,NFKB2,NFKB1,NOS2,TNF,IRF1
Gα12/13 Signaling	2.49E00	6.3E-02	BTK,RRAS,VAV3,NFKBIE,PIK3R5,IKBKE,NFKB2,NFKB1
GM-CSF Signaling	2.46E00	8.82E-02	GRB2,RRAS,HCK,PIK3R5,LYN,BCL2A1
NGF Signaling	2.42E00	6.56E-02	GRB2,RRAS,PRKCD,PIK3R5,RPS6KA3,IKBKE,NFKB2,NFKB1
Antioxidant Action of Vitamin C	2.41E00	6.31E-02	PLA2G4A,STAT5A,NFKBIE,IKBKE,NFKB2,NFKB1,TNF
ILK Signaling	2.38E00	5.37E-02	RHOC,ARHGEF6,PIK3R5,ACTG2,NFKB2,NFKB1,NOS2,TNF,FNBP1,ACTN1,TESK1
Antigen Presentation Pathway	2.37E00	9.52E-02	PSMB9,CIITA,CANX,TAP1
BMP signaling pathway	2.37E00	6.98E-02	PRKACB,PRKAR2B,GRB2,RRAS,NFKB2,NFKB1
PTEN Signaling	2.36E00	6.47E-02	TGFBR2,GRB2,RRAS,PIK3R5,IKBKE,INPPL1,NFKB2,NFKB1,INPP5D
FAK Signaling	2.34E00	6.6E-02	FYN,ARHGAP26,GRB2,RRAS,ARHGEF6,PIK3R5,ACTG2
Induction of Apoptosis by HIV1	2.33E00	8.96E-02	NFKBIE,IKBKE,NFKB2,NFKB1,BIRC3,TNF
IL-15 Signaling	2.33E00	8.33E-02	STAT5A,RRAS,IL15,PIK3R5,NFKB2,NFKB1
Type II Diabetes Mellitus Signaling	2.32E00	4.68E-02	PRKCD,NFKBIE,ACSL5,PIK3R5,IKBKE,NFKB2,NFKB1,TNF
G Beta Gamma Signaling	2.31E00	5.79E-02	PRKACB,BTK,PRKAR2B,GRB2,RRAS,PRKCD,ARHGEF6
Primary Immunodeficiency Signaling	2.3E00	6.25E-02	BTK,CD40,CIITA,TAP1
IL-10 Signaling	2.28E00	7.69E-02	IL1RN,NFKBIE,IKBKE,NFKB2,NFKB1,TNF
CD28 Signaling in T Helper Cells	2.26E00	5.88E-02	FYN,CD80,GRB2,NFKBIE,PIK3R5,IKBKE,NFKB2,NFKB1
IL-3 Signaling	2.13E00	8E-02	STAT5A,GRB2,RRAS,PRKCD,PIK3R5,INPP5D
FLT3 Signaling in Hematopoietic Progenitor Cells	2.13E00	7.59E-02	STAT5A,GRB2,RRAS,PIK3R5,RPS6KA3,INPP5D
Small Cell Lung Cancer Signaling	2.13E00	6.38E-02	TRAF3,NFKBIE,PIK3R5,IKBKE,NFKB2,NFKB1
IL-4 Signaling	2.13E00	7.5E-02	GRB2,RRAS,PIK3R5,INPPL1,NR3C1,INPP5D
RAR Activation	2.1E00	5.13E-02	PRKACB,STAT5A,TNIP1,PRKAR2B,PRKCD,RELB,NCOA1,GTF2H2,NFKB2,NFKB1
4-1BB Signaling in T Lymphocytes	2.1E00	1.11E-01	NFKBIE,IKBKE,NFKB2,NFKB1
Hepatic Fibrosis / Hepatic Stellate Cell Activation	2.1E00	5.81E-02	TGFBR2,CD40,TIMP1,ECE1,CCL5,NFKB2,IFNAR2,NFKB1,TNF
Gαq Signaling	2.1E00	5.26E-02	BTK,RHOC,PRKCD,NFKBIE,PIK3R5,IKBKE,NFKB2,NFKB1,FNBP1
Amyotrophic Lateral Sclerosis Signaling	2.09E00	4.76E-02	CASP1,PIK3R5,GLUL,RAB5B,BIRC3,RNF19A
PPARα/RXRα Activation	2.08E00	5E-02	PRKACB,TGFBR2,PRKAR2B,GRB2,RRAS,NFKBIE,IKBKE,BCL3,NFKB2,NFKB1
Differential Regulation of Cytokine Production in Macrophages and T Helper Cells by IL-17A and IL-17F	2.08E00	1.67E-01	CCL4,CCL5,TNF
RANK Signaling in Osteoclasts	2.05E00	6.19E-02	NFKBIE,PIK3R5,IKBKE,NFKB2,NFKB1,BIRC3
Tetrahydrofolate Salvage from 5,10-methenyltetrahydrofolate	2.04E00	2E-01	MTHFD1L,MTHFD2
HMGB1 Signaling	2.04E00	6.42E-02	RRAS,RHOC,PIK3R5,NFKB2,NFKB1,TNF,FNBP1
Endothelin-1 Signaling	2.03E00	4.69E-02	PLA2G4A,GRB2,RRAS,PRKCD,CASP1,PIK3R5,CASP4,ECE1,NOS2
Role of JAK1 and JAK3 in γc Cytokine Signaling	1.99E00	7.35E-02	STAT5A,GRB2,RRAS,IL15,PIK3R5
B Cell Development	1.99E00	8.33E-02	CD80,CD40,DNTT
Differential Regulation of Cytokine Production in Intestinal Epithelial Cells by IL-17A and IL-17F	1.99E00	1.3E-01	CCL4,CCL5,TNF
Relaxin Signaling	1.98E00	4.88E-02	PRKACB,PRKAR2B,NFKBIE,PIK3R5,PDE4B,NFKB2,NFKB1,NOS2
Cholecystokinin/Gastrin-mediated Signaling	1.98E00	6.6E-02	GRB2,RRAS,IL1RN,RHOC,PRKCD,TNF,FNBP1
Reelin Signaling in Neurons	1.98E00	7.06E-02	FYN,ARHGEF6,HCK,PIK3R5,LYN,FGR
Thrombopoietin Signaling	1.95E00	7.81E-02	STAT5A,GRB2,RRAS,PRKCD,PIK3R5
Insulin Receptor Signaling	1.93E00	5.37E-02	PRKACB,FYN,PRKAR2B,GRB2,RRAS,PIK3R5,INPPL1,INPP5D
IL-17A Signaling in Airway Cells	1.91E00	6.58E-02	NFKBIE,PIK3R5,IKBKE,NFKB2,NFKB1
PI3K/AKT Signaling	1.88E00	5.26E-02	GRB2,RRAS,NFKBIE,IKBKE,INPPL1,NFKB2,NFKB1,INPP5D
MSP-RON Signaling Pathway	1.88E00	7.84E-02	PIK3R5,ACTG2,NOS2,TNF
Xenobiotic Metabolism Signaling	1.86E00	3.82E-02	RRAS,NQO2,PRKCD,NCOA1,PIK3R5,GCLC,NFKB2,NFKB1,NOS2,TNF,SULT2A1
Acute Myeloid Leukemia Signaling	1.85E00	7.14E-02	STAT5A,GRB2,RRAS,PIK3R5,NFKB2,NFKB1
Role of JAK1, JAK2 and TYK2 in Interferon Signaling	1.84E00	1.07E-01	NFKB2,IFNAR2,NFKB1
Estrogen-Dependent Breast Cancer Signaling	1.83E00	6.85E-02	STAT5A,RRAS,PIK3R5,NFKB2,NFKB1
Oncostatin M Signaling	1.83E00	1.14E-01	STAT5A,EPAS1,GRB2,RRAS
Role of IL-17F in Allergic Inflammatory Airway Diseases	1.83E00	8.33E-02	CCL4,RPS6KA3,NFKB2,NFKB1
fMLP Signaling in Neutrophils	1.82E00	5.3E-02	NCF1,RRAS,PRKCD,NFKBIE,PIK3R5,NFKB2,NFKB1
Melanocyte Development and Pigmentation Signaling	1.79E00	6.32E-02	PRKACB,PRKAR2B,GRB2,RRAS,PIK3R5,RPS6KA3
Prostate Cancer Signaling	1.76E00	5.83E-02	GRB2,RRAS,NFKBIE,PIK3R5,NFKB2,NFKB1
G-Protein Coupled Receptor Signaling	1.76E00	3.99E-02	PRKACB,FYN,PRKAR2B,GRB2,RRAS,NFKBIE,PIK3R5,IKBKE,PDE4B,NFKB2,NFKB1
Germ Cell-Sertoli Cell Junction Signaling	1.7E00	4.73E-02	TGFBR2,RRAS,RHOC,PIK3R5,ACTG2,TNF,FNBP1,ACTN1
Mechanisms of Viral Exit from Host Cells	1.69E00	8.89E-02	NEDD4,PRKCD,CHMP4B,ACTG2
OX40 Signaling Pathway	1.69E00	4.12E-02	TRAF3,NFKBIE,NFKB2,NFKB1
LXR/RXR Activation	1.69E00	5.04E-02	IL1RN,PLTP,NFKB2,TLR3,NFKB1,NOS2,TNF
Androgen Signaling	1.64E00	4.83E-02	PRKACB,PRKAR2B,PRKCD,NCOA1,GTF2H2,NFKB2,NFKB1
Integrin Signaling	1.63E00	4.81E-02	FYN,ARHGAP26,GRB2,RRAS,RHOC,ITGAV,PIK3R5,ACTG2,FNBP1,ACTN1
Pathogenesis of Multiple Sclerosis	1.62E00	2E-01	CCL4,CCL5
Histidine Degradation III	1.62E00	1.11E-01	MTHFD1L,MTHFD2
Virus Entry via Endocytic Pathways	1.62E00	5.94E-02	FYN,RRAS,PRKCD,PIK3R5,TFRC,ACTG2
IL-1 Signaling	1.62E00	5.5E-02	PRKACB,PRKAR2B,NFKBIE,IKBKE,NFKB2,NFKB1
CNTF Signaling	1.61E00	7.02E-02	GRB2,RRAS,PIK3R5,RPS6KA3
P2Y Purigenic Receptor Signaling Pathway	1.6E00	4.86E-02	PRKACB,PRKAR2B,RRAS,PRKCD,PIK3R5,NFKB2,NFKB1
Regulation of the Epithelial-Mesenchymal Transition Pathway	1.6E00	4.08E-02	TGFBR2,GRB2,RRAS,PIK3R5,PSEN2,NFKB2,NFKB1,PSEN1
IL-17 Signaling	1.59E00	6.67E-02	RRAS,TIMP1,PIK3R5,NFKB1,NOS2
VEGF Family Ligand-Receptor Interactions	1.59E00	5.68E-02	PLA2G4A,GRB2,RRAS,PRKCD,PIK3R5
IL-17A Signaling in Gastric Cells	1.59E00	1.07E-01	CCL5,NFKB1,TNF
NRF2-mediated Oxidative Stress Response	1.57E00	4.62E-02	SOD2,RRAS,PRKCD,NQO2,PIK3R5,DNAJC13,GCLC,SQSTM1,ACTG2
Tight Junction Signaling	1.54E00	4.79E-02	PRKACB,TGFBR2,PRKAR2B,CLDN1,ACTG2,NFKB2,NFKB1,TNF
CD27 Signaling in Lymphocytes	1.53E00	6.78E-02	NFKBIE,IKBKE,NFKB2,NFKB1
Amyloid Processing	1.53E00	6.56E-02	PRKACB,PRKAR2B,PSEN2,PSEN1
Folate Transformations I	1.52E00	6.06E-02	MTHFD1L,MTHFD2
Agranulocyte Adhesion and Diapedesis	1.52E00	4.17E-02	CXCL16,CCL4,CLDN1,IL1RN,ACTG2,CCL5,CXCL2,TNF
GNRH Signaling	1.51E00	4.58E-02	PRKACB,PRKAR2B,GRB2,RRAS,PRKCD,NFKB2,NFKB1
Thio-molybdenum Cofactor Biosynthesis	1.51E00	2E-01	MOCOS
Glutamine Biosynthesis I	1.51E00	1.25E-01	GLUL
Thrombin Signaling	1.49E00	4.27E-02	GRB2,RRAS,RHOC,PRKCD,ARHGEF6,PIK3R5,NFKB2,NFKB1,FNBP1
Role of Cytokines in Mediating Communication between Immune Cells	1.48E00	5.45E-02	IL1RN,IL15,TNF
Interferon Signaling	1.48E00	8.33E-02	IFNAR2,TAP1,IRF1
VDR/RXR Activation	1.48E00	5.68E-02	SERPINB1,PRKCD,NCOA1,CCL5,SULT2A1
Sertoli Cell-Sertoli Cell Junction Signaling	1.46E00	4.04E-02	PRKACB,PRKAR2B,RRAS,CLDN1,ACTG2,NOS2,TNF,ACTN1
Caveolar-mediated Endocytosis Signaling	1.45E00	5.88E-02	FYN,ITGAV,CD48,ACTG2,RAB5B
Toll-like Receptor Signaling	1.43E00	6.25E-02	TLR6,NFKB2,TLR3,NFKB1
IGF-1 Signaling	1.43E00	5.61E-02	PRKACB,NEDD4,PRKAR2B,GRB2,RRAS,PIK3R5
Leukocyte Extravasation Signaling	1.42E00	4.29E-02	BTK,NCF1,CLDN1,TIMP1,PRKCD,VAV3,PIK3R5,ACTG2,ACTN1
Ceramide Signaling	1.42E00	5.49E-02	RRAS,PIK3R5,NFKB2,NFKB1,TNF
Signaling by Rho Family GTPases	1.41E00	3.73E-02	NEDD4,RHOC,ARHGEF6,PIK3R5,ACTG2,NFKB2,NFKB1,PIP4K2A,FNBP1,CDC42EP4
Atherosclerosis Signaling	1.4E00	4.32E-02	PLA2G4A,CD40,IL1RN,NFKB2,NFKB1,TNF
PDGF Signaling	1.39E00	5.81E-02	GRB2,RRAS,PIK3R5,INPPL1,INPP5D
Pancreatic Adenocarcinoma Signaling	1.38E00	4.69E-02	TGFBR2,GRB2,PIK3R5,NFKB2,NFKB1,RALBP1
RAN Signaling	1.36E00	8.33E-02	KPNA3,TNPO1
PAK Signaling	1.34E00	4.55E-02	GRB2,RRAS,ARHGEF6,PIK3R5,TNF
Allograft Rejection Signaling	1.34E00	3.09E-02	CD80,CD40,TNF
Autoimmune Thyroid Disease Signaling	1.34E00	4.84E-02	CD80,CD40,TG
Graft-versus-Host Disease Signaling	1.34E00	5.88E-02	CD80,IL1RN,TNF
Granulocyte Adhesion and Diapedesis	1.31E00	3.85E-02	CXCL16,CCL4,CLDN1,IL1RN,CCL5,CXCL2,TNF
Neuroprotective Role of THOP1 in Alzheimer's Disease	1.3E00	5.45E-02	PRKACB,PRKAR2B,ECE1
Role of MAPK Signaling in the Pathogenesis of Influenza	1.27E00	5.56E-02	PLA2G4A,RRAS,CCL5,TNF
ErbB2-ErbB3 Signaling	1.27E00	6.35E-02	STAT5A,GRB2,RRAS,PIK3R5
IL-2 Signaling	1.27E00	6.56E-02	STAT5A,GRB2,RRAS,PIK3R5
Neuregulin Signaling	1.27E00	4.81E-02	STAT5A,GRB2,RRAS,PRKCD,PSEN1
Inhibition of Angiogenesis by TSP1	1.26E00	7.14E-02	TGFBR2,FYN,CD47
ERK/MAPK Signaling	1.25E00	3.79E-02	PRKACB,FYN,PLA2G4A,PRKAR2B,GRB2,RRAS,PRKCD,PIK3R5
Gap Junction Signaling	1.24E00	3.87E-02	PRKACB,PRKAR2B,GRB2,RRAS,PRKCD,PIK3R5,ACTG2
Actin Nucleation by ARP-WASP Complex	1.22E00	5.97E-02	GRB2,RRAS,RHOC,FNBP1
UDP-D-xylose and UDP-D-glucuronate Biosynthesis	1.21E00	1.43E-01	UGDH
Sphingosine-1-phosphate Signaling	1.18E00	4.07E-02	RHOC,CASP1,PIK3R5,CASP4,FNBP1
1D-myo-inositol Hexakisphosphate Biosynthesis II (Mammalian)	1.17E00	7.14E-02	INPPL1,INPP5D
D-myo-inositol (1,3,4)-trisphosphate Biosynthesis	1.17E00	8E-02	INPPL1,INPP5D
VEGF Signaling	1.16E00	4.59E-02	GRB2,RRAS,PIK3R5,ACTG2,ACTN1
Sperm Motility	1.14E00	3.47E-02	PRKACB,PLA2G4A,PRKAR2B,PRKCD,PDE4B
p70S6K Signaling	1.13E00	4.55E-02	BTK,GRB2,RRAS,PRKCD,PIK3R5,LYN
Protein Ubiquitination Pathway	1.12E00	3.7E-02	PSMB9,USP12,NEDD4,PSMA3,PSMB10,PSME2,DNAJC13,BIRC3,TAP1,USP33
D-myo-inositol (1,4,5)-trisphosphate Degradation	1.11E00	8.7E-02	INPPL1,INPP5D
T Helper Cell Differentiation	1.09E00	5.56E-02	TGFBR2,CD80,CD40,TNF
Growth Hormone Signaling	1.09E00	5.13E-02	STAT5A,PRKCD,PIK3R5,RPS6KA3
Ephrin A Signaling	1.09E00	5.56E-02	FYN,VAV3,PIK3R5
IL-8 Signaling	1.09E00	3.56E-02	RRAS,RHOC,PRKCD,ITGAV,PIK3R5,IKBKE,NFKB1,FNBP1
p38 MAPK Signaling	1.08E00	4.17E-02	TGFBR2,PLA2G4A,IL1RN,RPS6KA3,TNF
Actin Cytoskeleton Signaling	1.07E00	3.31E-02	GRB2,RRAS,VAV3,ARHGEF6,PIK3R5,ACTG2,PIP4K2A,ACTN1
Leptin Signaling in Obesity	1.07E00	4.71E-02	PRKACB,PRKAR2B,GRB2,PIK3R5
JAK/Stat Signaling	1.07E00	5.63E-02	STAT5A,GRB2,RRAS,PIK3R5
Glutathione Biosynthesis	1.04E00	9.09E-02	GCLC
Glioblastoma Multiforme Signaling	1.04E00	3.57E-02	GRB2,RRAS,RHOC,PRKCD,PIK3R5,FNBP1
Regulation of Actin-based Motility by Rho	9.79E-01	4.35E-02	RHOC,ACTG2,PIP4K2A,FNBP1
Neuropathic Pain Signaling In Dorsal Horn Neurons	9.79E-01	3.67E-02	PRKACB,PRKAR2B,PRKCD,PIK3R5
Rac Signaling	9.39E-01	3.91E-02	RRAS,PIK3R5,NFKB2,NFKB1,PIP4K2A
HER-2 Signaling in Breast Cancer	9.39E-01	4.88E-02	GRB2,RRAS,PRKCD,PIK3R5
Superpathway of D-myo-inositol (1,4,5)-trisphosphate Metabolism	9.35E-01	6.06E-02	INPPL1,INPP5D
Airway Inflammation in Asthma	9.26E-01	1.67E-01	TNF
Uracil Degradation II (Reductive)	9.26E-01	9.09E-02	UPB1
Thymine Degradation	9.26E-01	9.09E-02	UPB1
Citrulline-Nitric Oxide Cycle	9.26E-01	6.25E-02	NOS2
Pregnenolone Biosynthesis	9.26E-01	7.69E-02	MICAL2
Role of NFAT in Cardiac Hypertrophy	9.1E-01	3.35E-02	PRKACB,TGFBR2,PRKAR2B,GRB2,RRAS,PRKCD,PIK3R5
Breast Cancer Regulation by Stathmin1	9.1E-01	3.27E-02	PRKACB,PRKAR2B,GRB2,RRAS,PRKCD,ARHGEF6,PIK3R5
FXR/RXR Activation	9E-01	3.64E-02	IL1RN,PLTP,TNF,SULT2A1
CTLA4 Signaling in Cytotoxic T Lymphocytes	9E-01	4.17E-02	FYN,CD80,GRB2,PIK3R5
Semaphorin Signaling in Neurons	8.98E-01	5.56E-02	FYN,RHOC,FNBP1
UVB-Induced MAPK Signaling	8.98E-01	5.17E-02	PRKCD,PIK3R5,RPS6KA3
Cardiac Hypertrophy Signaling	8.94E-01	3.2E-02	PRKACB,TGFBR2,PRKAR2B,GRB2,RRAS,RHOC,PIK3R5,FNBP1
14-3-3-mediated Signaling	8.91E-01	4.13E-02	GRB2,RRAS,PRKCD,PIK3R5,TNF
ErbB Signaling	8.64E-01	4.44E-02	GRB2,RRAS,PRKCD,PIK3R5
Sonic Hedgehog Signaling	8.63E-01	5.71E-02	PRKACB,PRKAR2B
Synaptic Long Term Depression	8.61E-01	3.09E-02	PLA2G4A,RRAS,PRKCD,LYN,NOS2
Endometrial Cancer Signaling	8.52E-01	5E-02	GRB2,RRAS,PIK3R5
RhoA Signaling	8.46E-01	3.91E-02	KTN1,NEDD4,ACTG2,PIP4K2A,CDC42EP4
Role of Osteoblasts, Osteoclasts and Chondrocytes in Rheumatoid Arthritis	8.39E-01	2.8E-02	IL1RN,NFKBIE,PIK3R5,IKBKE,NFKB1,BIRC3,TNF
Folate Polyglutamylation	8.36E-01	5E-02	MTHFD1L
UVA-Induced MAPK Signaling	8.13E-01	4.08E-02	RRAS,PIK3R5,RPS6KA3,PARP11
CXCR4 Signaling	8.07E-01	3.45E-02	RRAS,RHOC,PRKCD,PIK3R5,LYN,FNBP1
CREB Signaling in Neurons	8.07E-01	2.9E-02	PRKACB,PRKAR2B,GRB2,RRAS,PRKCD,PIK3R5
Regulation of Cellular Mechanics by Calpain Protease	7.88E-01	4.11E-02	GRB2,RRAS,ACTN1
RhoGDI Signaling	7.83E-01	2.97E-02	DGKZ,RHOC,ARHGEF6,ACTG2,PIP4K2A,FNBP1
Superpathway of Inositol Phosphate Compounds	7.83E-01	2.56E-02	MTMR4,PIK3R5,INPPL1,PIP4K2A,PTPN12,INPP5D
Myc Mediated Apoptosis Signaling	7.68E-01	4.76E-02	GRB2,RRAS,PIK3R5
Airway Pathology in Chronic Obstructive Pulmonary Disease	7.64E-01	9.09E-02	TNF
Superoxide Radicals Degradation	7.64E-01	1.25E-01	SOD2
Leucine Degradation I	7.64E-01	3.85E-02	BCAT2
α-Adrenergic Signaling	7.49E-01	3.67E-02	PRKACB,PRKAR2B,RRAS,PRKCD
HIF1α Signaling	7.49E-01	3.57E-02	RRAS,NCOA1,PIK3R5,NOS2
ERK5 Signaling	7.49E-01	4.41E-02	RRAS,RPS6KA3,WNK1
Notch Signaling	7.42E-01	4.65E-02	PSEN2,PSEN1
Glioma Signaling	7.34E-01	3.54E-02	GRB2,RRAS,PRKCD,PIK3R5
Nitric Oxide Signaling in the Cardiovascular System	7.34E-01	3.2E-02	PRKACB,PRKAR2B,PRKCD,PIK3R5
mTOR Signaling	7.14E-01	3.29E-02	DGKZ,RRAS,RHOC,PRKCD,PIK3R5,RPS6KA3,FNBP1
Melatonin Signaling	7.12E-01	3.7E-02	PRKACB,PRKAR2B,PRKCD
Remodeling of Epithelial Adherens Junctions	7.12E-01	4.29E-02	ACTG2,RAB5B,ACTN1
Synaptic Long Term Potentiation	7.06E-01	3.08E-02	PRKACB,PRKAR2B,RRAS,PRKCD
Histidine Degradation VI	7.03E-01	5E-02	MICAL2
Agrin Interactions at Neuromuscular Junction	6.95E-01	4.29E-02	RRAS,ARHGEF6,ACTG2
GDNF Family Ligand-Receptor Interactions	6.95E-01	3.95E-02	GRB2,RRAS,PIK3R5
Chemokine Signaling	6.95E-01	4E-02	CCL4,RRAS,CCL5
Netrin Signaling	6.91E-01	3.45E-02	PRKACB,PRKAR2B
Pyridoxal 5'-phosphate Salvage Pathway	6.78E-01	3.95E-02	PDXK,PRKCD,GRK5
Docosahexaenoic Acid (DHA) Signaling	6.67E-01	4E-02	PIK3R5,BCL2A1
Stearate Biosynthesis I (Animals)	6.67E-01	4.08E-02	SRD5A3,ACSL5
Inhibition of Matrix Metalloproteases	6.67E-01	5E-02	TIMP1,TFPI2
Renal Cell Carcinoma Signaling	6.61E-01	3.8E-02	GRB2,RRAS,PIK3R5
Non-Small Cell Lung Cancer Signaling	6.61E-01	3.61E-02	GRB2,RRAS,PIK3R5
Neurotrophin/TRK Signaling	6.61E-01	3.95E-02	GRB2,RRAS,PIK3R5
Assembly of RNA Polymerase III Complex	6.52E-01	6.25E-02	GTF3C1
Role of IL-17A in Psoriasis	6.52E-01	7.14E-02	S100A9
Androgen Biosynthesis	6.52E-01	3.85E-02	SRD5A3
HGF Signaling	6.52E-01	3.6E-02	GRB2,RRAS,PRKCD,PIK3R5
Nucleotide Excision Repair Pathway	6.44E-01	5.56E-02	GTF2H2,RPA1
CCR3 Signaling in Eosinophils	6.39E-01	2.99E-02	PLA2G4A,RRAS,PRKCD,PIK3R5
Axonal Guidance Signaling	6.35E-01	2.26E-02	HERC2,PRKACB,KLC1,FYN,PRKAR2B,GRB2,RRAS,PRKCD,ARHGEF6,SEMA6A,PIK3R5
LPS/IL-1 Mediated Inhibition of RXR Function	6.35E-01	2.45E-02	IL1RN,ACSL5,NCOA1,PLTP,TNF,SULT2A1
CCR5 Signaling in Macrophages	6.3E-01	3.09E-02	CCL4,PRKCD,CCL5
Macropinocytosis Signaling	6.3E-01	3.9E-02	RRAS,PRKCD,PIK3R5
Retinoic acid Mediated Apoptosis Signaling	6.23E-01	2.74E-02	PARP11,IRF1
Corticotropin Releasing Hormone Signaling	6.14E-01	2.76E-02	PRKACB,PRKAR2B,PRKCD,NOS2
Estrogen Receptor Signaling	6.12E-01	3.68E-02	GRB2,RRAS,NCOA1,GTF2H2,NR3C1
Cellular Effects of Sildenafil (Viagra)	6.02E-01	2.58E-02	PRKACB,PRKAR2B,PDE4B,ACTG2
Aldosterone Signaling in Epithelial Cells	5.92E-01	2.96E-02	NEDD4,PRKCD,PIK3R5,DNAJC13,PIP4K2A
Gαi Signaling	5.91E-01	2.96E-02	PRKACB,PRKAR2B,GRB2,RRAS
DNA Double-Strand Break Repair by Homologous Recombination	5.68E-01	5.56E-02	RPA1
Fatty Acid Activation	5.68E-01	5.26E-02	ACSL5
Ubiquinol-10 Biosynthesis (Eukaryotic)	5.68E-01	3.33E-02	MICAL2
Melanoma Signaling	5.46E-01	4E-02	RRAS,PIK3R5
TGF-β Signaling	5.45E-01	3.19E-02	TGFBR2,GRB2,RRAS
3-phosphoinositide Degradation	5.36E-01	2.47E-02	MTMR4,INPPL1,PTPN12,INPP5D
Hematopoiesis from Multipotent Stem Cells	5.33E-01	8.33E-02	IL15
Isoleucine Degradation I	5.33E-01	3.33E-02	BCAT2
Mevalonate Pathway I	5.33E-01	3.45E-02	MVD
γ-glutamyl Cycle	5.33E-01	3.57E-02	GCLC
Protein Kinase A Signaling	5.23E-01	2.44E-02	PRKACB,TGFBR2,PRKAR2B,PRKCD,NFKBIE,PDE4B,NFKB2,NFKB1,PTPN12,EBI3
TR/RXR Activation	5.2E-01	2.75E-02	NCOA1,PIK3R5,BCL3
Ovarian Cancer Signaling	5.05E-01	2.63E-02	PRKACB,PRKAR2B,RRAS,PIK3R5
CDP-diacylglycerol Biosynthesis I	5.02E-01	3.7E-02	GPAM
Hereditary Breast Cancer Signaling	4.96E-01	2.99E-02	RRAS,PIK3R5,RPA1,FANCA
3-phosphoinositide Biosynthesis	4.86E-01	2.21E-02	MTMR4,PIK3R5,PIP4K2A,PTPN12
UVC-Induced MAPK Signaling	4.8E-01	4.55E-02	RRAS,PRKCD
Mismatch Repair in Eukaryotes	4.73E-01	4.17E-02	RPA1
Superpathway of Citrulline Metabolism	4.73E-01	2.63E-02	NOS2
Mitochondrial L-carnitine Shuttle Pathway	4.73E-01	4.55E-02	ACSL5
Role of NANOG in Mammalian Embryonic Stem Cell Pluripotency	4.73E-01	2.52E-02	GRB2,RRAS,PIK3R5
SAPK/JNK Signaling	4.73E-01	2.86E-02	GRB2,RRAS,PIK3R5
CDK5 Signaling	4.52E-01	3.09E-02	PRKACB,PRKAR2B,RRAS
Mouse Embryonic Stem Cell Pluripotency	4.52E-01	3.03E-02	GRB2,RRAS,PIK3R5
Phototransduction Pathway	4.51E-01	2.99E-02	PRKACB,PRKAR2B
Granzyme B Signaling	4.47E-01	5.56E-02	ENDOG
Extrinsic Prothrombin Activation Pathway	4.47E-01	4.55E-02	F5
Glutathione Redox Reactions I	4.47E-01	4.17E-02	GPX3
γ-linolenate Biosynthesis II (Animals)	4.47E-01	4.17E-02	ACSL5
Phosphatidylglycerol Biosynthesis II (Non-plastidic)	4.47E-01	3.03E-02	GPAM
Colanic Acid Building Blocks Biosynthesis	4.47E-01	2.78E-02	UGDH
Valine Degradation I	4.24E-01	2.86E-02	BCAT2
Superpathway of Geranylgeranyldiphosphate Biosynthesis I (via Mevalonate)	4.24E-01	2.7E-02	MVD
AMPK Signaling	4.16E-01	2.21E-02	PRKACB,PRKAR2B,PFKFB1,PIK3R5
Clathrin-mediated Endocytosis Signaling	4.16E-01	2.53E-02	GRB2,PIK3R5,TFRC,ACTG2,RAB5B
Lipid Antigen Presentation by CD1	4.02E-01	3.33E-02	CANX
Role of BRCA1 in DNA Damage Response	4E-01	2.82E-02	RPA1,FANCA
EGF Signaling	3.88E-01	3.12E-02	GRB2,PIK3R5
Polyamine Regulation in Colon Cancer	3.82E-01	3.33E-02	PSME2
D-myo-inositol (1,4,5)-Trisphosphate Biosynthesis	3.82E-01	2.5E-02	PIP4K2A
Dermatan Sulfate Biosynthesis (Late Stages)	3.82E-01	2.08E-02	SULT2A1
Aryl Hydrocarbon Receptor Signaling	3.78E-01	2.34E-02	NQO2,NFKB2,NFKB1,TNF
Huntington's Disease Signaling	3.75E-01	2.38E-02	GRB2,PRKCD,CASP1,PIK3R5,CASP4,SNAP25
Antiproliferative Role of Somatostatin Receptor 2	3.66E-01	2.78E-02	RRAS,PIK3R5
IL-22 Signaling	3.63E-01	4E-02	STAT5A
Chondroitin Sulfate Biosynthesis (Late Stages)	3.63E-01	1.82E-02	SULT2A1
Epithelial Adherens Junction Signaling	3.57E-01	2.6E-02	TGFBR2,RRAS,ACTG2,ACTN1
Gαs Signaling	3.51E-01	2.4E-02	PRKACB,PRKAR2B,HCK
Glutamate Receptor Signaling	3.3E-01	1.39E-02	GLUL
Telomerase Signaling	3.28E-01	2.83E-02	GRB2,RRAS,PIK3R5
Dopamine Receptor Signaling	3.16E-01	2.08E-02	PRKACB,PRKAR2B
Tumoricidal Function of Hepatic Natural Killer Cells	3.15E-01	3.7E-02	ENDOG
Role of JAK family kinases in IL-6-type Cytokine Signaling	3.15E-01	3.57E-02	STAT5A
Heparan Sulfate Biosynthesis (Late Stages)	3.15E-01	1.61E-02	SULT2A1
Chondroitin Sulfate Biosynthesis	3.15E-01	1.39E-02	SULT2A1
Role of p14/p19ARF in Tumor Suppression	3.15E-01	2.86E-02	PIK3R5
Antiproliferative Role of TOB in T Cell Signaling	3.01E-01	3.85E-02	TGFBR2
Intrinsic Prothrombin Activation Pathway	2.87E-01	2.7E-02	F5
Role of JAK2 in Hormone-like Cytokine Signaling	2.87E-01	2.7E-02	STAT5A
Heparan Sulfate Biosynthesis	2.87E-01	1.33E-02	SULT2A1
Dermatan Sulfate Biosynthesis	2.87E-01	1.37E-02	SULT2A1
Triacylglycerol Biosynthesis	2.87E-01	2.13E-02	GPAM
Superpathway of Cholesterol Biosynthesis	2.87E-01	1.15E-02	MVD
eNOS Signaling	2.86E-01	1.94E-02	PRKACB,PRKAR2B,PIK3R5
D-myo-inositol-5-phosphate Metabolism	2.86E-01	1.85E-02	MTMR4,PIP4K2A,PTPN12
nNOS Signaling in Neurons	2.75E-01	1.92E-02	PRKCD
Fatty Acid β-oxidation I	2.75E-01	2.22E-02	ACSL5
FGF Signaling	2.74E-01	2.13E-02	GRB2,PIK3R5
Cell Cycle Control of Chromosomal Replication	2.63E-01	2.94E-02	RPA1
tRNA Splicing	2.63E-01	2.17E-02	PDE4B
Complement System	2.63E-01	2.86E-02	CFB
Ephrin Receptor Signaling	2.58E-01	1.9E-02	FYN,GRB2,RRAS,SH2D3C
Cardiac β-adrenergic Signaling	2.5E-01	1.9E-02	PRKACB,PRKAR2B,PDE4B
Factors Promoting Cardiogenesis in Vertebrates	2.38E-01	2.02E-02	TGFBR2,PRKCD
STAT3 Pathway	2.38E-01	2.5E-02	TGFBR2,RRAS
Coagulation System	2.32E-01	2.63E-02	F5
Salvage Pathways of Pyrimidine Ribonucleotides	2.25E-01	1.77E-02	PRKCD,GRK5
Thyroid Cancer Signaling	1.97E-01	2.27E-02	RRAS
Phospholipases	1.97E-01	1.47E-02	PLA2G4A
