# Supplementary material for: Comparative Functional Genomics and the Bovine Macrophage Response to Strains of the Mycobacterium Genus
Source: Front Immunol. 2014 Nov 5;5:536. doi: 10.3389/fimmu.2014.00536 (PMC4220711; doi:10.3389/fimmu.2014.00536)
Supplement: Supplementary file 3 [file Table_3.XLS]

## Sheet: Sheet0
© 2000-2014 Ingenuity Systems, Inc. All rights reserved.	Canonical pathways identified by IPA® for the DE genes unique to M. bovis-infected MDM detected at 2 hpi.
Ingenuity Canonical Pathways	-log(p-value)	Ratio	Molecules
p38 MAPK Signaling	6.68E00	2.03E-01	TP53,MAP2K4,TIFA,DDIT3,TNFRSF1A,TAB2,MAPKAPK5,MAPK13,FAS,ATF2,IL1R2,MYC,FADD,TRADD,MAX,MAPK14,IL1RN,MAPT,DUSP10,EEF2K,MAPKAPK2,TNFRSF1B,IRAK4,PLA2G12A
Glucocorticoid Receptor Signaling	6.1E00	1.29E-01	MAP2K4,NFATC3,SGK1,PIK3R1,SMAD3,PIK3R5,TAF7,MAPK13,GTF2A1,NR3C1,TSC22D3,NFATC1,IL1R2,HSPA4,GTF2B,POLR2C,JUN,NFAT5,CCL2,POLR2H,NOS2,NFKBIB,MMP1,ADRB2,AKT2,MED1,GTF2F1,POLR2G,FOS,MAPK14,RRAS2,TAF4,GTF2H4,IL1RN,POLR2E,CDKN1A,CSF2,POLR2I
Hereditary Breast Cancer Signaling	5.64E00	1.72E-01	TP53,FANCM,AKT2,GADD45B,PIK3R1,PIK3R5,NBN,PTEN,HDAC5,FANCE,POLR2G,RRAS2,POLR2C,GADD45A,POLR2E,CDKN1A,HDAC7,MSH6,C19orf40,POLR2H,ATR,POLR2I
Molecular Mechanisms of Cancer	5.13E00	1.13E-01	MAP2K4,RAP2B,BAD,PIK3R1,SMAD3,SUV39H1,TAB2,PIK3R5,ABL1,BMPR2,PSEN2,HIF1A,MAPK13,FAS,MYC,JUN,GNA15,RHOU,NFKBIB,RHOF,TP53,AKT2,GNAS,CASP3,RHOC,RAPGEF3,BAX,TCF3,RALBP1,SIN3A,NBN,FADD,GNAI3,FOS,MAPK14,MAX,RRAS2,FZD4,APH1A,CDKN1A,ARHGEF18,ATR,PSEN1
Huntington's Disease Signaling	4.68E00	1.28E-01	MAP2K4,SGK1,PIK3R1,PIK3R5,NGF,NSF,HSPA4,JUN,POLR2C,GNA15,HDAC7,POLR2H,TCERG1,DNAJB1,BET1L,TP53,AKT2,CASP3,UBE2S,BAX,SIN3A,ATF2,HDAC5,POLR2G,TAF4,POLR2E,CASP2,GNG5,STX16,CAPN7,POLR2I
Assembly of RNA Polymerase II Complex	4.38E00	2.14E-01	POLR2G,GTF2B,POLR2C,TAF4,GTF2H4,POLR2E,DR1,POLR2H,GTF2F1,TAF7,GTF2A1,POLR2I
Amyloid Processing	4.29E00	2.14E-01	AKT2,MAPK14,APH1A,MAPT,CSNK1D,CSNK1A1,BACE1,PSEN2,CSNK2B,MAPK13,CAPN7,PSEN1
p53 Signaling	4.29E00	1.77E-01	TP53,AKT2,TP53INP1,GADD45B,MED1,PIK3R1,CSNK1D,PIK3R5,BAX,FAS,PTEN,MAPK14,JUN,GADD45A,CDKN1A,SIRT1,ATR
Role of Macrophages, Fibroblasts and Endothelial Cells in Rheumatoid Arthritis	4.14E00	1.1E-01	MAP2K4,SOCS1,TRAF3,NFATC3,PIK3R1,PIK3R5,CSNK1A1,CEBPG,NFATC1,IL1R2,MYC,TRADD,JUN,NFAT5,CCL2,LTBR,NOS2,TNFRSF1B,MAPKAPK2,NFKBIB,MMP1,ADAMTS4,AKT2,TNFRSF1A,TCF3,IL7,ATF2,TLR2,FOS,RRAS2,MAPK14,FZD4,IL1RN,LTA,TLR6,CSF2,IRAK4
April Mediated Signaling	4.11E00	2.33E-01	MAP2K4,FOS,TRAF3,NFAT5,JUN,MAPK14,NFATC3,MAPK13,NFKBIB,NFATC1
Cell Cycle: G1/S Checkpoint Regulation	4.04E00	1.94E-01	MYC,TP53,MAX,SUV39H1,SMAD3,PAK1IP1,CDKN1A,HDAC7,CUL1,ABL1,ATR,SIN3A,HDAC5
IL-17 Signaling	3.93E00	1.89E-01	MAP2K4,AKT2,PIK3R1,PIK3R5,MAPK13,ATF2,CXCL10,JUN,MAPK14,RRAS2,CCL2,TIMP1,NOS2,MAPKAPK2
B Cell Activating Factor Signaling	3.91E00	2.22E-01	MAP2K4,FOS,TRAF3,NFAT5,JUN,MAPK14,NFATC3,MAPK13,NFKBIB,NFATC1
Hypoxia Signaling in the Cardiovascular System	3.75E00	1.94E-01	TP53,CSNK1D,HIF1A,UBE2S,PTEN,ATF2,UBE2G2,UBE2L3,JUN,UBE2J1,UBE2V1,NFKBIB,UBE2J2
Androgen Signaling	3.75E00	1.24E-01	GNAS,SMAD3,GTF2F1,GTF2A1,POLR2G,GNAI3,HSPA4,GTF2B,POLR2C,JUN,GNA15,POLR2E,GTF2H4,GNG5,NCOA4,POLR2H,DNAJB1,POLR2I
HMGB1 Signaling	3.75E00	1.62E-01	MAP2K4,AKT2,RHOC,TNFRSF1A,PIK3R1,PIK3R5,MAPK13,FOS,JUN,MAPK14,RRAS2,CCL2,RHOU,RHOF,TNFRSF1B,PLAT
Myc Mediated Apoptosis Signaling	3.72E00	2E-01	MAP2K4,FADD,TP53,MYC,AKT2,RRAS2,CASP3,BAD,PIK3R1,PIK3R5,BAX,FAS
Integrin Signaling	3.66E00	1.25E-01	MAP2K4,RAP2B,PIK3R1,ABL1,PIK3R5,PTEN,ITGAE,NCK2,ARF6,RHOU,ITGAV,ILKAP,VCL,ACTG2,RHOF,VASP,ACTN1,AKT2,RHOC,ARPC5L,CRKL,ITGA5,GIT1,ARHGAP5,RRAS2,CAPN7
Induction of Apoptosis by HIV1	3.64E00	1.85E-01	MAP2K4,FADD,TP53,TRADD,CASP3,TNFRSF1A,DFFB,HTRA2,BAX,TNFRSF1B,NFKBIB,FAS
NF-κB Signaling	3.61E00	1.32E-01	AKT2,TRAF3,TNFRSF1A,PIK3R1,TAB2,PIK3R5,BMPR2,MALT1,NGF,TLR2,IL1R2,RRAS2,IL1RN,BCL10,LTA,TLR6,UBE2V1,TDP2,LTBR,CSNK2B,TNFRSF1B,NFKBIB,IRAK4
ATM Signaling	3.57E00	1.94E-01	MAP2K4,TP53,SMC3,JUN,GADD45B,MAPK14,GADD45A,CDKN1A,ABL1,MAPK13,NBN,ATF2
IL-6 Signaling	3.56E00	1.45E-01	MAP2K4,SOCS1,AKT2,TNFRSF1A,PIK3R1,PIK3R5,MAPK13,IL1R2,FOS,RRAS2,MAPK14,JUN,IL1RN,CSNK2B,MAPKAPK2,TNFRSF1B,NFKBIB,MCL1
Apoptosis Signaling	3.51E00	1.58E-01	TP53,MAP2K4,CASP3,BAD,TNFRSF1A,BAX,FAS,RRAS2,CASP2,DFFB,HTRA2,CAPN7,NFKBIB,TNFRSF1B,MCL1
B Cell Receptor Signaling	3.47E00	1.29E-01	MAP2K4,PTPN6,AKT2,BAD,NFATC3,PIK3R1,ABL1,PIK3R5,MAPK13,MALT1,TCF3,NFATC1,PTEN,ATF2,BTK,MAPK14,JUN,NFAT5,RRAS2,DAPP1,BCL10,NFKBIB
Ceramide Signaling	3.43E00	1.57E-01	MAP2K4,FOS,AKT2,RRAS2,JUN,SPHK2,BAD,TNFRSF1A,PIK3R1,SPHK1,PIK3R5,TNFRSF1B,SMPD3,KSR1
Role of IL-17A in Arthritis	3.39E00	1.75E-01	MAP2K4,MAPK14,CCL2,PIK3R1,PIK3R5,MAPK13,MAPKAPK2,NFKBIB,NOS2,MMP1,ATF2
Role of Osteoblasts, Osteoclasts and Chondrocytes in Rheumatoid Arthritis	3.29E00	1.12E-01	MAP2K4,BAD,NFATC3,PIK3R1,TAB2,CSNK1A1,PIK3R5,BMPR2,NFATC1,IL1R2,TRADD,JUN,NFAT5,TNFRSF1B,NFKBIB,MMP1,ADAMTS4,AKT2,TNFRSF1A,ITGA5,TCF3,IL7,FOS,MAPK14,FZD4,IL1RN,CSF2
Role of PKR in Interferon Induction and Antiviral Response	3.2E00	1.96E-01	FADD,TP53,TRAF3,MAPK14,CASP3,TNFRSF1A,TAB2,NFKBIB,ATF2
Chronic Myeloid Leukemia Signaling	3.19E00	1.43E-01	TP53,AKT2,BAD,CRKL,PIK3R1,SMAD3,SUV39H1,PIK3R5,ABL1,SIN3A,HDAC5,MYC,RRAS2,CDKN1A,HDAC7
SAPK/JNK Signaling	3.14E00	1.46E-01	TP53,MAP2K4,NFATC3,CRKL,PIK3R1,PIK3R5,NFATC1,ATF2,FADD,TRADD,JUN,RRAS2,GADD45A,DUSP10,GNG5
Role of MAPK Signaling in the Pathogenesis of Influenza	3.11E00	1.71E-01	MAP2K4,CXCL10,AKT2,MAPK14,RRAS2,CASP3,CCL2,MAPK13,BAX,RABGEF1,PLA2G12A,ATF2
Estrogen Receptor Signaling	3.07E00	1.32E-01	MED18,MED1,MED30,GTF2F1,TAF7,GTF2A1,NR3C1,POLR2G,GTF2B,POLR2C,RRAS2,TAF4,MED17,POLR2E,GTF2H4,MED10,POLR2H,POLR2I
UVC-Induced MAPK Signaling	3.04E00	2.14E-01	MAP2K4,TP53,FOS,JUN,MAPK14,RRAS2,ATR,MAPK13,SMPD3
Colorectal Cancer Metastasis Signaling	2.96E00	1.07E-01	MAP2K4,ADRBK1,BAD,SMAD3,PIK3R1,PIK3R5,MYC,JUN,RHOU,NOS2,RHOF,MMP1,MMP19,TP53,AKT2,GNAS,CASP3,RHOC,TNFRSF1A,BAX,TCF3,TLR2,FOS,FZD4,RRAS2,TLR6,MSH6,GNG5
Leukocyte Extravasation Signaling	2.89E00	1.16E-01	MAP2K4,CRKL,PIK3R1,ABL1,PIK3R5,RDX,ITGA5,RAPGEF3,MAPK13,BTK,ARHGAP5,GNAI3,MAPK14,CLDN12,CLDN4,TIMP1,CD44,VCL,ACTG2,DLC1,VASP,ACTN1,MMP1,MMP19
Small Cell Lung Cancer Signaling	2.88E00	1.35E-01	TP53,MYC,TRAF3,AKT2,MAX,PIK3R1,SUV39H1,PIK3R5,ABL1,NFKBIB,SIN3A,PTEN
UVB-Induced MAPK Signaling	2.86E00	1.82E-01	MAP2K4,TP53,FOS,JUN,MAPK14,BAD,PIK3R1,PIK3R5,MAPK13,EIF4EBP1
Paxillin Signaling	2.86E00	1.34E-01	MAP2K4,PIK3R1,PIK3R5,ITGA5,MAPK13,GIT2,ITGAE,NCK2,ARF6,MAPK14,RRAS2,ITGAV,ACTG2,VCL,ACTN1
UVA-Induced MAPK Signaling	2.86E00	1.47E-01	MAP2K4,TP53,FOS,RRAS2,MAPK14,JUN,CASP3,PIK3R1,PIK3R5,ZC3HAV1,PARP11,MAPK13,PARP3,SMPD3
CD40 Signaling	2.81E00	1.57E-01	MAP2K4,FOS,TRAF3,JUN,MAPK14,LTA,PIK3R1,PIK3R5,MAPK13,MAPKAPK2,NFKBIB
Prostate Cancer Signaling	2.76E00	1.31E-01	TP53,AKT2,RRAS2,BAD,SUV39H1,PIK3R1,CDKN1A,ABL1,PIK3R5,NFKBIB,SIN3A,ATF2,PTEN
TNFR1 Signaling	2.67E00	1.73E-01	MAP2K4,FADD,TRADD,FOS,JUN,CASP3,TNFRSF1A,CASP2,NFKBIB
Toll-like Receptor Signaling	2.67E00	1.61E-01	MAP2K4,TLR2,FOS,JUN,MAPK14,TICAM2,TAB2,TLR6,MAPK13,IRAK4
Role of NFAT in Regulation of the Immune Response	2.67E00	1.06E-01	AKT2,GNAS,NFATC3,CSNK1G3,PIK3R1,CSNK1A1,CSNK1D,PIK3R5,NFATC1,ATF2,BTK,GNAI3,FOS,RRAS2,JUN,NFAT5,CD80,GNA15,GNG5,XPO1,NFKBIB
PI3K Signaling in B Lymphocytes	2.62E00	1.21E-01	AKT2,ATF3,NFATC3,PIK3R1,ABL1,MALT1,NFATC1,ATF2,PTEN,BTK,FOS,RRAS2,JUN,NFAT5,DAPP1,BCL10,NFKBIB
Protein Ubiquitination Pathway	2.62E00	1.04E-01	FZR1,USP21,USP14,PSMD7,CUL1,DNAJB2,USP48,HSPA4,PAN2,USP42,USP47,UBE2V1,DNAJB1,DNAJC16,DNAJC2,UBE2S,UBE2G2,ANAPC4,UBE2L3,UBE2J1,CUL2,USP4,USP22,DNAJC18,USP37,USP46,DNAJB6,UBE2J2
PDGF Signaling	2.57E00	1.41E-01	MAP2K4,MYC,FOS,JUN,RRAS2,SPHK2,CRKL,PIK3R1,SPHK1,PIK3R5,ABL1,CSNK2B
Type I Diabetes Mellitus Signaling	2.57E00	1.25E-01	MAP2K4,SOCS1,CASP3,TNFRSF1A,MAPK13,FAS,FADD,TRADD,MAPK14,CD80,IL12B,LTA,NOS2,NFKBIB,TNFRSF1B
Death Receptor Signaling	2.56E00	1.56E-01	MAP2K4,FADD,TRADD,CASP3,TNFRSF1A,CASP2,HTRA2,TNFRSF1B,NFKBIB,FAS
Tumoricidal Function of Hepatic Natural Killer Cells	2.54E00	2.5E-01	FADD,SERPINB9,CASP3,DFFB,BAX,FAS
ILK Signaling	2.54E00	1.13E-01	MAP2K4,AKT2,CASP3,RHOC,TNFRSF1A,PIK3R1,SNAI1,PIK3R5,HIF1A,ATF2,PTEN,NCK2,MYC,FOS,JUN,PPAP2B,RHOU,ILKAP,ACTG2,RHOF,NOS2,ACTN1
RAN Signaling	2.52E00	2.08E-01	KPNA3,KPNA4,RCC1,TNPO1,XPO1
Regulation of IL-2 Expression in Activated and Anergic T Lymphocytes	2.48E00	1.35E-01	MAP2K4,FOS,NFAT5,JUN,RRAS2,CD80,NFATC3,BCL10,SMAD3,MALT1,NFKBIB,NFATC1
Role of Tissue Factor in Cancer	2.45E00	1.29E-01	TP53,AKT2,CASP3,PIK3R1,PIK3R5,MAPK13,PTEN,MAPK14,RRAS2,GNA15,ITGAV,CYR61,CSF2,MMP1,FGR
IL-17A Signaling in Gastric Cells	2.44E00	2.4E-01	MAP2K4,CXCL10,FOS,JUN,MAPK14,MAPK13
Melanoma Signaling	2.42E00	1.74E-01	TP53,AKT2,RRAS2,BAD,PIK3R1,CDKN1A,PIK3R5,PTEN
NRF2-mediated Oxidative Stress Response	2.4E00	1.09E-01	MAP2K4,USP14,NQO2,PIK3R1,PIK3R5,GCLC,DNAJB2,CLPP,GSTO1,MAFG,FOS,HMOX1,JUN,MAPK14,RRAS2,DNAJC18,FOSL1,ACTG2,DNAJB6,DNAJB1,DNAJC16
PEDF Signaling	2.38E00	1.41E-01	PPARG,TP53,AKT2,MAPK14,RRAS2,PIK3R1,PIK3R5,MAPK13,NGF,NFKBIB,FAS
Inhibition of Angiogenesis by TSP1	2.37E00	1.79E-01	MAP2K4,TP53,AKT2,JUN,MAPK14,CASP3,MAPK13
HIF1α Signaling	2.35E00	1.3E-01	TP53,AKT2,RRAS2,MAPK14,JUN,CUL2,PIK3R1,PIK3R5,HIF1A,MAPK13,NOS2,NAA10,MMP1,MMP19
IL-17A Signaling in Fibroblasts	2.3E00	1.75E-01	FOS,JUN,MAPK14,CCL2,MAPK13,NFKBIB,MMP1
CD28 Signaling in T Helper Cells	2.27E00	1.14E-01	MAP2K4,AKT2,PTPN6,ARPC5L,NFATC3,PIK3R1,PIK3R5,MALT1,NFATC1,FOS,NFAT5,JUN,CD80,BCL10,NFKBIB
Mouse Embryonic Stem Cell Pluripotency	2.24E00	1.31E-01	TP53,AKT2,ERAS,PIK3R1,PIK3R5,BMPR2,MAPK13,TCF3,MYC,MAPK14,RRAS2,FZD4,DVL2
Non-Small Cell Lung Cancer Signaling	2.19E00	1.27E-01	TP53,STK4,AKT2,RRAS2,BAD,PIK3R1,SUV39H1,PIK3R5,ABL1,SIN3A
GADD45 Signaling	2.19E00	2.17E-01	TP53,GADD45B,GADD45A,CDKN1A,ATR
TNFR2 Signaling	2.19E00	1.82E-01	MAP2K4,FOS,JUN,LTA,TNFRSF1B,NFKBIB
EGF Signaling	2.15E00	1.45E-01	MAP2K4,FOS,AKT2,JUN,MAPK14,PIK3R1,PIK3R5,CSNK2B,MAPK13
Notch Signaling	2.09E00	1.63E-01	NOTCH4,FURIN,APH1A,PSEN2,HES1,JAG1,PSEN1
Tec Kinase Signaling	2.09E00	9.89E-02	MAP2K4,GNAS,RHOC,GTF2I,PIK3R1,PIK3R5,ITGA5,FAS,FADD,BTK,FOS,GNAI3,GNA15,RHOU,GNG5,ACTG2,RHOF,FGR
IL-10 Signaling	2.05E00	1.28E-01	MAP2K4,IL1R2,HMOX1,FOS,JUN,MAPK14,IL1RN,IL10RB,MAPK13,NFKBIB
IL-12 Signaling and Production in Macrophages	2.05E00	1.03E-01	MAP2K4,PPARG,AKT2,PIK3R1,PIK3R5,MAPK13,TLR2,FOS,JMJD6,JUN,MAPK14,IL12B,IL23R,IRF8,NFKBIB,NOS2
Glioma Invasiveness Signaling	2.05E00	1.48E-01	RRAS2,TIMP1,RHOC,PIK3R1,ITGAV,CD44,PIK3R5,RHOU,RHOF
Polyamine Regulation in Colon Cancer	2E00	1.72E-01	PPARG,MYC,MAX,PSME4,ODC1
Thyroid Cancer Signaling	1.97E00	1.67E-01	PPARG,CXCL10,TP53,MYC,RRAS2,NGF,TCF3
4-1BB Signaling in T Lymphocytes	1.96E00	1.67E-01	MAP2K4,JUN,MAPK14,MAPK13,NFKBIB,ATF2
Hypusine Biosynthesis	1.96E00	4E-01	DHPS,DOHH
Role of BRCA1 in DNA Damage Response	1.95E00	1.38E-01	FANCM,FANCE,TP53,GADD45A,CDKN1A,C19orf40,MSH6,ATR,NBN
VEGF Signaling	1.95E00	1.15E-01	EIF2S2,AKT2,PTPN6,RRAS2,BAD,PIK3R1,PIK3R5,VCL,HIF1A,ACTG2,EIF2B2,ACTN1
Systemic Lupus Erythematosus Signaling	1.94E00	9.2E-02	PPIH,LSM14B,CD2BP2,PTPN6,AKT2,NFATC3,PRPF3,PIK3R1,PRPF39,PIK3R5,PRPF38B,NFATC1,LSM2,FOS,JUN,NFAT5,RRAS2,CD80,LSM12,IL1RN,CD72,LSM1,PRPF40B
MIF Regulation of Innate Immunity	1.91E00	1.4E-01	MAP2K4,TP53,FOS,JUN,NFKBIB,NOS2,PLA2G12A
Fcγ Receptor-mediated Phagocytosis in Macrophages and Monocytes	1.91E00	1.18E-01	NCK2,HMOX1,AKT2,ARF6,ARPC5L,PIK3R1,RAB11A,ACTG2,CSF2,FGR,VASP,PTEN
IL-1 Signaling	1.91E00	1.1E-01	MAP2K4,GNAI3,FOS,GNAS,JUN,MAPK14,GNA15,TAB2,GNG5,MAPK13,NFKBIB,IRAK4
IL-8 Signaling	1.91E00	9.62E-02	MAP2K4,AKT2,GNAS,RHOC,PIK3R1,PIK3R5,BAX,EIF4EBP1,FOS,HMOX1,GNAI3,JUN,RRAS2,ITGAV,RHOU,GNG5,RHOF,NFKBIB,IRAK4,VASP
TGF-β Signaling	1.88E00	1.24E-01	MAP2K4,FOS,JUN,MAPK14,RRAS2,SMAD3,SKI,BMPR2,MAPK13,TGIF1,INHBA
Sertoli Cell-Sertoli Cell Junction Signaling	1.86E00	9.69E-02	MAP2K4,AKT2,TNFRSF1A,ITGA5,MAPK13,ATF2,TUBB2B,PTEN,EPN2,RRAS2,JUN,MAPK14,CLDN12,CLDN4,PPAP2B,ACTG2,NOS2,RAB8B,ACTN1
Endometrial Cancer Signaling	1.85E00	1.4E-01	TP53,MYC,AKT2,RRAS2,BAD,PIK3R1,PIK3R5,PTEN
LPS-stimulated MAPK Signaling	1.84E00	1.22E-01	MAP2K4,FOS,JUN,MAPK14,RRAS2,PIK3R1,PIK3R5,MAPK13,NFKBIB,ATF2
IL-22 Signaling	1.84E00	2E-01	MAP2K4,AKT2,MAPK14,IL10RB,MAPK13
Dendritic Cell Maturation	1.83E00	9.09E-02	MAP2K4,AKT2,TNFRSF1A,PIK3R1,PIK3R5,CD58,MAPK13,ATF2,TLR2,MAPK14,CD80,IL1RN,IL12B,LTA,LTBR,IRF8,CSF2,TNFRSF1B,NFKBIB
Pancreatic Adenocarcinoma Signaling	1.82E00	1.08E-01	TP53,MAP2K4,HMOX1,AKT2,BAD,SUV39H1,SMAD3,PIK3R1,CDKN1A,ABL1,PIK3R5,RALBP1,SIN3A
Production of Nitric Oxide and Reactive Oxygen Species in Macrophages	1.81E00	9E-02	MAP2K4,PPP1CC,PTPN6,AKT2,RHOC,TNFRSF1A,PIK3R1,PIK3R5,MAPK13,TLR2,FOS,MAPK14,JUN,RHOU,IRF8,NFKBIB,RHOF,TNFRSF1B,NOS2
IL-4 Signaling	1.8E00	1.27E-01	SOCS1,AKT2,PTPN6,NFAT5,RRAS2,NFATC3,PIK3R1,PIK3R5,NR3C1,NFATC1
IL-2 Signaling	1.8E00	1.38E-01	SOCS1,FOS,AKT2,JUN,RRAS2,PIK3R1,PIK3R5,CSNK2B
T Cell Receptor Signaling	1.78E00	1.1E-01	MAP2K4,BTK,FOS,NFAT5,JUN,RRAS2,NFATC3,BCL10,PIK3R1,PIK3R5,MALT1,NFATC1
Acute Phase Response Signaling	1.75E00	1E-01	MAP2K4,SOCS1,AKT2,TNFRSF1A,PIK3R1,MAPK13,TCF3,NR3C1,HMOX2,FOS,HMOX1,TRADD,MAPK14,JUN,RRAS2,IL1RN,TNFRSF1B,NFKBIB
iNOS Signaling	1.75E00	1.32E-01	FOS,JUN,MAPK14,MAPK13,NFKBIB,NOS2,IRAK4
RANK Signaling in Osteoclasts	1.73E00	1.16E-01	MAP2K4,FOS,AKT2,JUN,MAPK14,PIK3R1,TAB2,PIK3R5,MAPK13,NFKBIB,NFATC1
Nucleotide Excision Repair Pathway	1.71E00	1.71E-01	POLR2G,POLR2C,GTF2H4,POLR2E,POLR2H,POLR2I
MSP-RON Signaling Pathway	1.7E00	1.4E-01	TLR2,CCL2,IL12B,PIK3R1,PIK3R5,ACTG2,NOS2
Neuregulin Signaling	1.7E00	1.08E-01	MYC,AKT2,RRAS2,BAD,ERBB2IP,CRKL,PIK3R1,ITGA5,ERRFI1,PTEN,PSEN1
Acute Myeloid Leukemia Signaling	1.69E00	1.22E-01	MAP2K4,MYC,AKT2,RRAS2,BAD,PIM1,PIK3R1,PIK3R5,TCF3,EIF4EBP1
Heme Degradation	1.67E00	1.82E-01	HMOX1,HMOX2
Gαq Signaling	1.67E00	9.47E-02	AKT2,GNAS,ADRBK1,RHOC,NFATC3,PIK3R1,RGS16,PIK3R5,NFATC1,BTK,HMOX1,GNA15,RHOU,GNG5,NFKBIB,RHOF
Actin Nucleation by ARP-WASP Complex	1.67E00	1.21E-01	NCK2,RRAS2,ARPC5L,RHOC,RHOU,ITGA5,RHOF,VASP
Erythropoietin Signaling	1.66E00	1.15E-01	SOCS1,FOS,AKT2,PTPN6,JUN,RRAS2,PIK3R1,PIK3R5,NFKBIB
JAK/Stat Signaling	1.66E00	1.29E-01	SOCS1,FOS,AKT2,PTPN6,RRAS2,PIK3R1,CDKN1A,CISH,PIK3R5
Telomerase Signaling	1.65E00	1.15E-01	TERF2,TP53,MYC,AKT2,ELF2,RRAS2,PIK3R1,HDAC7,CDKN1A,PIK3R5,ABL1,HDAC5
RAR Activation	1.64E00	9.47E-02	MAP2K4,AKT2,GNAS,RDH14,MED1,SMAD3,PIK3R1,MAPK13,PTEN,FOS,MAPK14,JUN,TAF4,GTF2H4,SORBS3,CSNK2B,MAPKAPK2,MMP1
Neurotrophin/TRK Signaling	1.62E00	1.18E-01	MAP2K4,FOS,JUN,RRAS2,PIK3R1,PIK3R5,NGF,FRS2,ATF2
Type II Diabetes Mellitus Signaling	1.56E00	8.07E-02	PPARG,MAP2K4,TRADD,SOCS1,AKT2,ACSL3,TNFRSF1A,PIK3R1,ACSL5,PIK3R5,NFKBIB,TNFRSF1B,SMPD3
PKCθ Signaling in T Lymphocytes	1.56E00	9.09E-02	MAP2K4,FOS,RRAS2,JUN,NFAT5,CD80,BCL10,NFATC3,PIK3R1,PIK3R5,MALT1,NFKBIB,NFATC1
CCR5 Signaling in Macrophages	1.55E00	9.38E-02	MAP2K4,GNAI3,FOS,GNAS,JUN,MAPK14,GNG5,MAPK13,FAS
14-3-3-mediated Signaling	1.53E00	1.07E-01	MAP2K4,TSC1,AKT2,BAD,TNFRSF1A,PIK3R1,PIK3R5,BAX,TUBB2B,FOS,JUN,RRAS2,MAPT
IL-3 Signaling	1.51E00	1.22E-01	FOS,AKT2,PTPN6,JUN,RRAS2,BAD,CRKL,PIK3R1,PIK3R5
Docosahexaenoic Acid (DHA) Signaling	1.5E00	1.22E-01	AKT2,CASP3,BAD,PIK3R1,PIK3R5,BAX
Mechanisms of Viral Exit from Host Cells	1.45E00	1.33E-01	CHMP4A,CHMP6,SH3GLB1,XPO1,ACTG2,CHMP3
Role of p14/p19ARF in Tumor Suppression	1.45E00	1.56E-01	TP53,PIK3R1,TTF1,PIK3R5,SF3A1
Ovarian Cancer Signaling	1.44E00	9.79E-02	TP53,GJA1,AKT2,PIK3R1,SUV39H1,PIK3R5,ABL1,TCF3,SIN3A,PTEN,RRAS2,FZD4,CD44,MSH6
Renin-Angiotensin Signaling	1.42E00	9.52E-02	MAP2K4,FOS,PTPN6,GNAS,JUN,MAPK14,RRAS2,CCL2,PIK3R1,PIK3R5,MAPK13,ATF2
Altered T Cell and B Cell Signaling in Rheumatoid Arthritis	1.4E00	1.09E-01	TLR2,TRAF3,SLAMF1,CD80,IL1RN,IL12B,LTA,TLR6,CSF2,FAS
FGF Signaling	1.4E00	1.09E-01	AKT2,PTPN6,MAPK14,CRKL,PIK3R1,PIK3R5,MAPK13,MAPKAPK2,FRS2,ATF2
Sphingosine-1-phosphate Signaling	1.4E00	9.92E-02	GNAI3,AKT2,GNAS,CASP3,RHOC,PIK3R1,CASP2,SPHK1,PIK3R5,RHOU,RHOF,SMPD3
FLT3 Signaling in Hematopoietic Progenitor Cells	1.38E00	1.17E-01	AKT2,MAPK14,RRAS2,BAD,PIK3R1,PIK3R5,MAPK13,EIF4EBP1,ATF2
FAK Signaling	1.37E00	9.8E-02	AKT2,RRAS2,PIK3R1,PIK3R5,ITGA5,VCL,ACTG2,CAPN7,PTEN,GIT2
ERK5 Signaling	1.36E00	1.21E-01	MYC,FOS,RRAS2,BAD,SGK1,FOSL1,NGF,ATF2
IL-17A Signaling in Airway Cells	1.36E00	1.1E-01	MAP2K4,AKT2,MAPK14,PIK3R1,PIK3R5,MAPK13,NFKBIB,PTEN
ERK/MAPK Signaling	1.35E00	8.65E-02	PPARG,PPP1CC,BAD,CRKL,PIK3R1,PIK3R5,ITGA5,MAPKAPK5,RAPGEF3,NFATC1,KSR1,ATF2,EIF4EBP1,MYC,FOS,ELF2,RRAS2,PLA2G12A
Relaxin Signaling	1.35E00	8.64E-02	AKT2,GNAS,PIK3R1,PIK3R5,MPPE1,PDE8A,GNAI3,FOS,JUN,GNA15,TDP2,GNG5,NOS2,NFKBIB
HGF Signaling	1.34E00	1.04E-01	MAP2K4,FOS,AKT2,ELF2,JUN,RRAS2,CRKL,PIK3R1,CDKN1A,PIK3R5,ATF2
PAK Signaling	1.34E00	9.43E-02	MAP2K4,NCK2,RRAS2,CASP3,MYLPF,PAK1IP1,PIK3R1,PIK3R5,ITGA5,GIT1
Lymphotoxin β Receptor Signaling	1.32E00	1.15E-01	TRAF3,AKT2,CASP3,LTA,PIK3R1,PIK3R5,LTBR
NAD Biosynthesis from 2-amino-3-carboxymuconate Semialdehyde	1.31E00	1.18E-01	NMNAT1,ABL1
TWEAK Signaling	1.29E00	1.32E-01	FADD,TRADD,TRAF3,CASP3,NFKBIB
VDR/RXR Activation	1.29E00	1.11E-01	CXCL10,SERPINB1,GTF2B,YY1,GADD45A,MED1,CDKN1A,HES1,CSF2
CXCR4 Signaling	1.28E00	8.82E-02	MAP2K4,AKT2,GNAS,RHOC,MYLPF,PIK3R1,PIK3R5,GNAI3,FOS,JUN,RRAS2,GNA15,RHOU,GNG5,RHOF
Regulation of the Epithelial-Mesenchymal Transition Pathway	1.24E00	8.85E-02	MAP2K4,AKT2,SMAD3,PIK3R1,SNAI1,PIK3R5,PSEN2,HIF1A,TCF3,PYGO2,FZD4,RRAS2,APH1A,DVL2,JAG1,FRS2,PSEN1
GDNF Family Ligand-Receptor Interactions	1.23E00	1.1E-01	MAP2K4,FOS,JUN,RRAS2,DOK2,PIK3R1,PIK3R5,FRS2
Cyclins and Cell Cycle Regulation	1.23E00	1E-01	TP53,SUV39H1,HDAC7,CDKN1A,CUL1,ABL1,ATR,SIN3A,HDAC5
Germ Cell-Sertoli Cell Junction Signaling	1.22E00	9.09E-02	MAP2K4,RHOC,TNFRSF1A,PIK3R1,PIK3R5,TUBB2B,EPN2,MAPK14,RRAS2,PPAP2B,RHOU,ACTG2,RHOF,ACTN1,RAB8B
ErbB2-ErbB3 Signaling	1.21E00	1.17E-01	MYC,JUN,RRAS2,BAD,PIK3R1,PIK3R5,PTEN
Methionine Degradation I (to Homocysteine)	1.21E00	1.3E-01	SUV39H1,MAT2A,FTSJ2
Thio-molybdenum Cofactor Biosynthesis	1.21E00	2E-01	MOCOS
Lipoate Salvage and Modification	1.21E00	1.67E-01	LIPT1
Role of JAK family kinases in IL-6-type Cytokine Signaling	1.18E00	1.48E-01	MAP2K4,SOCS1,MAPK14,MAPK13
Endothelin-1 Signaling	1.18E00	8.47E-02	GNAS,CASP3,PIK3R1,PIK3R5,MAPK13,MYC,FOS,HMOX1,GNAI3,JUN,MAPK14,RRAS2,GNA15,CASP2,NOS2,PLA2G12A
Wnt/β-catenin Signaling	1.18E00	9.14E-02	TP53,GJA1,AXIN2,AKT2,CSNK1G3,CSNK1D,CSNK1A1,BMPR2,TCF3,MYC,FZD4,JUN,CD44,DVL2,CSNK2B,SOX15
PPAR Signaling	1.18E00	9.52E-02	PPARG,IL1R2,FOS,JUN,RRAS2,MED1,IL1RN,TNFRSF1A,TNFRSF1B,NFKBIB
Insulin Receptor Signaling	1.18E00	9.15E-02	TSC1,PPP1CC,AKT2,RRAS2,BAD,SGK1,PIK3R1,CRKL,PIK3R5,STX4,EIF2B2,EIF4EBP1,PTEN
Renal Cell Carcinoma Signaling	1.17E00	1.08E-01	FOS,AKT2,JUN,RRAS2,CUL2,PIK3R1,PIK3R5,HIF1A
Glioma Signaling	1.16E00	8.93E-02	TP53,AKT2,RRAS2,PIK3R1,SUV39H1,CDKN1A,PIK3R5,ABL1,SIN3A,PTEN
RhoGDI Signaling	1.15E00	8.04E-02	ARHGAP5,GNAI3,GNAS,GNA15,ARPC5L,RHOC,MYLPF,CD44,RHOU,RDX,GNG5,ITGA5,ARHGEF18,ACTG2,RHOF,DLC1
Glioblastoma Multiforme Signaling	1.14E00	8.48E-02	TP53,TSC1,AKT2,RHOC,PIK3R1,PIK3R5,TCF3,PTEN,MYC,RRAS2,FZD4,CDKN1A,RHOU,RHOF
Parkinson's Signaling	1.14E00	1.88E-01	MAPK14,CASP3,MAPK13
fMLP Signaling in Neutrophils	1.12E00	8.46E-02	GNAI3,NFAT5,GNAS,RRAS2,ARPC5L,NFATC3,PIK3R1,PIK3R5,GNG5,NFKBIB,NFATC1
P2Y Purigenic Receptor Signaling Pathway	1.12E00	8.51E-02	MYC,GNAI3,FOS,AKT2,GNAS,JUN,RRAS2,PIK3R1,PIK3R5,GNG5,P2RY1,ATF2
IGF-1 Signaling	1.11E00	9.52E-02	SOCS1,FOS,AKT2,JUN,RRAS2,BAD,PIK3R1,PIK3R5,CSNK2B,CYR61
PI3K/AKT Signaling	1.1E00	8.33E-02	TP53,TSC1,AKT2,RRAS2,BAD,PIK3R1,CDKN1A,ITGA5,NFKBIB,PTEN,EIF4EBP1,MCL1
Signaling by Rho Family GTPases	1.1E00	7.87E-02	MAP2K4,GNAS,RHOC,ARPC5L,MYLPF,PIK3R1,RDX,PIK3R5,CDC42EP3,ITGA5,CDC42EP2,GNAI3,FOS,JUN,GNA15,RHOU,GNG5,ARHGEF18,ACTG2,RHOF
ErbB Signaling	1.1E00	1.03E-01	MAP2K4,NCK2,FOS,JUN,MAPK14,RRAS2,PIK3R1,PIK3R5,MAPK13
Prolactin Signaling	1.09E00	1E-01	MYC,SOCS1,FOS,JUN,RRAS2,PIK3R1,PIK3R5,NR3C1
IL-15 Signaling	1.08E00	1.04E-01	AKT2,MAPK14,RRAS2,PIK3R1,PIK3R5,MAPK13,CSF2
Cysteine Biosynthesis III (mammalia)	1.07E00	1E-01	SUV39H1,MAT2A,FTSJ2
Tight Junction Signaling	1.03E00	8.7E-02	AKT2,TNFRSF1A,CPSF4,PTEN,FOS,JUN,CLDN12,CLDN4,CSTF2,STX4,VCL,ACTG2,TNFRSF1B,VASP
Activation of IRF by Cytosolic Pattern Recognition Receptors	1.03E00	9.72E-02	MAP2K4,FADD,TRAF3,JUN,LTA,NFKBIB,ATF2
Estrogen-Dependent Breast Cancer Signaling	1.03E00	9.59E-02	FOS,AKT2,JUN,RRAS2,PIK3R1,PIK3R5,ATF2
GM-CSF Signaling	1.03E00	1.03E-01	AKT2,RRAS2,PIM1,PIK3R1,CISH,PIK3R5,CSF2
Cholecystokinin/Gastrin-mediated Signaling	1.02E00	9.43E-02	MAP2K4,FOS,JUN,MAPK14,RRAS2,IL1RN,RHOC,RHOU,RHOF,ATF2
Differential Regulation of Cytokine Production in Macrophages and T Helper Cells by IL-17A and IL-17F	1.01E00	1.67E-01	CCL2,IL12B,CSF2
HER-2 Signaling in Breast Cancer	1.01E00	1E-01	TP53,TSC1,AKT2,RRAS2,BAD,PIK3R1,CDKN1A,PIK3R5
Bladder Cancer Signaling	9.99E-01	9.78E-02	TP53,MYC,RRAS2,SUV39H1,CDKN1A,ABL1,SIN3A,MMP1,MMP19
Cardiac Hypertrophy Signaling	9.86E-01	7.69E-02	MAP2K4,GNAS,RHOC,MYLPF,PIK3R1,PIK3R5,MAPK13,EIF2B2,ATF2,GNAI3,RRAS2,JUN,MAPK14,GNA15,RHOU,GNG5,RHOF,MAPKAPK2,ADRB2
Folate Transformations I	9.85E-01	6.25E-02	MTHFR,MTHFD2
Crosstalk between Dendritic Cells and Natural Killer Cells	9.77E-01	9.38E-02	CD80,IL12B,LTA,CD69,LTBR,ACTG2,TNFRSF1B,CSF2,FAS
Angiopoietin Signaling	9.7E-01	9.46E-02	AKT2,RRAS2,BAD,DOK2,PIK3R1,PIK3R5,NFKBIB
Role of PI3K/AKT Signaling in the Pathogenesis of Influenza	9.7E-01	9.46E-02	KPNA3,GNAI3,AKT2,CRKL,PIK3R1,PIK3R5,NFKBIB
Pyridoxal 5'-phosphate Salvage Pathway	9.7E-01	9.33E-02	MAP2K4,AKT2,PIM1,SGK1,CSNK1D,GRK6,CSNK1A1
FcγRIIB Signaling in B Lymphocytes	9.66E-01	8.47E-02	MAP2K4,BTK,RRAS2,PIK3R1,PIK3R5
DNA damage-induced 14-3-3σ Signaling	9.58E-01	1.43E-01	TP53,AKT2,ATR
PTEN Signaling	9.57E-01	8.27E-02	AKT2,RRAS2,CASP3,BAD,PIK3R1,CDKN1A,PIK3R5,BMPR2,ITGA5,CSNK2B,PTEN
Superpathway of Methionine Degradation	9.49E-01	6.25E-02	SUV39H1,MAT2A,CDO1,FTSJ2
Reelin Signaling in Neurons	9.35E-01	9.76E-02	MAP2K4,PAFAH1B2,MAPT,CRKL,PIK3R1,PIK3R5,ITGA5,FGR
Granulocyte Adhesion and Diapedesis	9.24E-01	8.43E-02	IL1R2,CXCL10,CXCL16,GNAI3,CLDN4,CCL2,CLDN12,IL1RN,TNFRSF1A,RDX,ITGA5,CCL22,TNFRSF1B,MMP1,MMP19
UDP-D-xylose and UDP-D-glucuronate Biosynthesis	9.2E-01	1.43E-01	UGDH
Lipoate Biosynthesis and Incorporation II	9.2E-01	1E-01	LIPT1
Taurine Biosynthesis	9.2E-01	1.11E-01	CDO1
Flavin Biosynthesis IV (Mammalian)	9.2E-01	1.25E-01	RFK
Palmitate Biosynthesis I (Animals)	9.2E-01	2.78E-02	OXSM
GDP-L-fucose Biosynthesis II (from L-fucose)	9.2E-01	1.11E-01	FPGT
Fatty Acid Biosynthesis Initiation II	9.2E-01	1.43E-01	OXSM
Cardiolipin Biosynthesis II	9.2E-01	1.11E-01	PGS1
Putrescine Biosynthesis III	9.2E-01	2.5E-01	ODC1
Mitotic Roles of Polo-Like Kinase	9.19E-01	1E-01	FZR1,SMC3,ANAPC4,PLK3,CDC26,ANAPC7,STAG2
Epithelial Adherens Junction Signaling	9.19E-01	8.78E-02	EPN2,NOTCH4,AKT2,RRAS2,ARPC5L,SNAI1,BMPR2,ACTG2,VCL,TCF3,ACTN1,PTEN,TUBB2B
Thrombopoietin Signaling	9.06E-01	9.52E-02	MYC,FOS,JUN,RRAS2,PIK3R1,PIK3R5
iCOS-iCOSL Signaling in T Helper Cells	8.95E-01	8.13E-02	AKT2,NFAT5,BAD,CD80,NFATC3,PIK3R1,PIK3R5,NFKBIB,NFATC1,PTEN
NGF Signaling	8.95E-01	8.4E-02	MAP2K4,TP53,AKT2,RRAS2,PIK3R1,PIK3R5,BAX,NGF,SMPD3,ATF2
CREB Signaling in Neurons	8.94E-01	7.28E-02	AKT2,GNAS,PIK3R1,PIK3R5,ATF2,POLR2G,GNAI3,GTF2B,RRAS2,POLR2C,GNA15,POLR2E,GNG5,POLR2H,POLR2I
Macropinocytosis Signaling	8.94E-01	9.21E-02	ARF6,RRAS2,PIK3R1,ANKFY1,PIK3R5,ITGA5,NGF
Chemokine Signaling	8.7E-01	9.59E-02	GNAI3,FOS,JUN,MAPK14,RRAS2,CCL2,MAPK13
Cell Cycle: G2/M DNA Damage Checkpoint Regulation	8.69E-01	1.02E-01	TP53,GADD45A,CDKN1A,CUL1,ATR
Fc Epsilon RI Signaling	8.57E-01	8.55E-02	MAP2K4,BTK,AKT2,MAPK14,RRAS2,PIK3R1,PIK3R5,MAPK13,CSF2,PLA2G12A
Phospholipase C Signaling	8.55E-01	7.22E-02	GNAS,RHOC,NFATC3,MYLPF,ITGA5,RAPGEF3,NFATC1,ATF2,HDAC5,BTK,HMOX1,RRAS2,NFAT5,HDAC7,RHOU,GNG5,ARHGEF18,RHOF,PLA2G12A
Pyrimidine Ribonucleotides Interconversion	8.15E-01	8.82E-02	ENTPD6,CANT1,NME6
TR/RXR Activation	8.05E-01	8.33E-02	AKT2,GPS2,SREBF1,MED1,PIK3R1,PIK3R5,NCOA4,HIF1A
Salvage Pathways of Pyrimidine Ribonucleotides	8.05E-01	7.77E-02	MAP2K4,AKT2,PIM1,SGK1,CSNK1D,GRK6,CSNK1A1,NME6
Oncostatin M Signaling	8.03E-01	1.14E-01	EPAS1,RRAS2,CHI3L1,MMP1
TREM1 Signaling	8.02E-01	8.45E-02	TLR2,AKT2,CCL2,TLR6,ITGA5,CSF2
Aryl Hydrocarbon Receptor Signaling	7.96E-01	7.41E-02	TP53,MYC,FOS,JUN,MED1,NQO2,CDKN1A,ATR,BAX,AHR,FAS,GSTO1
ErbB4 Signaling	7.78E-01	8.96E-02	RRAS2,APH1A,PIK3R1,PIK3R5,PSEN2,PSEN1
Cleavage and Polyadenylation of Pre-mRNA	7.74E-01	1.67E-01	CSTF2,CPSF4
Hematopoiesis from Multipotent Stem Cells	7.74E-01	1.67E-01	CSF2,IL7
Differential Regulation of Cytokine Production in Intestinal Epithelial Cells by IL-17A and IL-17F	7.74E-01	1.3E-01	CCL2,IL12B,CSF2
tRNA Splicing	7.7E-01	8.7E-02	PDE8A,TSEN54,TDP2,MPPE1
NF-κB Activation by Viruses	7.58E-01	8.43E-02	AKT2,RRAS2,PIK3R1,ITGAV,PIK3R5,ITGA5,NFKBIB
Glutathione Biosynthesis	7.57E-01	9.09E-02	GCLC
Ascorbate Recycling (Cytosolic)	7.57E-01	7.69E-02	GSTO1
Tetrahydrobiopterin Biosynthesis I	7.57E-01	9.09E-02	SPR
Tetrahydrobiopterin Biosynthesis II	7.57E-01	7.69E-02	SPR
S-adenosyl-L-methionine Biosynthesis	7.57E-01	1.25E-01	MAT2A
BMP signaling pathway	7.38E-01	8.43E-02	MAP2K4,JUN,MAPK14,RRAS2,BMPR2,MAPK13,ATF2
Role of JAK1, JAK2 and TYK2 in Interferon Signaling	7.35E-01	1.11E-01	SOCS1,PTPN6,PTPN2
Pyrimidine Ribonucleotides De Novo Biosynthesis	7.35E-01	6.25E-02	ENTPD6,CANT1,NME6
RhoA Signaling	7.21E-01	8.33E-02	ARHGAP5,KTN1,RAPGEF2,ARPC5L,MYLPF,RDX,CDC42EP3,ACTG2,CDC42EP2,DLC1
Fatty Acid Activation	7.19E-01	1.05E-01	ACSL3,ACSL5
Antiproliferative Role of Somatostatin Receptor 2	6.89E-01	8.33E-02	PTPN6,RRAS2,PIK3R1,CDKN1A,PIK3R5,GNG5
CD27 Signaling in Lymphocytes	6.82E-01	8.77E-02	MAP2K4,FOS,JUN,CASP3,NFKBIB
Human Embryonic Stem Cell Pluripotency	6.78E-01	7.01E-02	AKT2,GNAS,FZD4,PIK3R1,SMAD3,SPHK1,PIK3R5,BMPR2,NGF,TCF3,INHBA
AMPK Signaling	6.78E-01	6.51E-02	TSC1,AKT2,GNAS,MAPK14,PIK3R1,CHRNB1,PIK3R5,MLYCD,MAPK13,EIF4EBP1,ADRB2
DNA Double-Strand Break Repair by Homologous Recombination	6.69E-01	1.18E-01	ABL1,NBN
NAD biosynthesis II (from tryptophan)	6.69E-01	5.88E-02	NMNAT1,ABL1
Chondroitin Sulfate Degradation (Metazoa)	6.69E-01	8.7E-02	MGEA5,CD44
Role of Wnt/GSK-3β Signaling in the Pathogenesis of Influenza	6.61E-01	8.54E-02	FZD4,CSNK1G3,CSNK1D,CSNK1A1,NCOA4,DVL2,TCF3
Netrin Signaling	6.55E-01	7.02E-02	NCK2,NFAT5,NFATC3,NFATC1
Arsenate Detoxification I (Glutaredoxin)	6.46E-01	5E-02	GSTO1
Uracil Degradation II (Reductive)	6.46E-01	9.09E-02	UPB1
1,25-dihydroxyvitamin D3 Biosynthesis	6.46E-01	9.09E-02	POR
Thymine Degradation	6.46E-01	9.09E-02	UPB1
Proline Biosynthesis I	6.46E-01	7.14E-02	PYCR2
NAD Biosynthesis III	6.46E-01	1E-01	NMNAT1
L-cysteine Degradation I	6.46E-01	9.09E-02	CDO1
Tyrosine Biosynthesis IV	6.46E-01	1.25E-01	PCBD2
Telomere Extension by Telomerase	6.24E-01	1.18E-01	TERF2,NBN
Dermatan Sulfate Degradation (Metazoa)	6.24E-01	8.7E-02	MGEA5,CD44
Hepatic Cholestasis	6.11E-01	6.29E-02	MAP2K4,IL1R2,JUN,GNAS,SREBF1,IL1RN,TNFRSF1A,PPRC1,TNFRSF1B,NFKBIB,IRAK4
Antioxidant Action of Vitamin C	6.11E-01	7.41E-02	MAP2K4,HMOX1,MAPK14,MAPK13,CSF2,NFKBIB,GSTO1,PLA2G12A
Remodeling of Epithelial Adherens Junctions	6.1E-01	8.82E-02	ARF6,ARPC5L,VCL,ACTG2,ACTN1,TUBB2B
Cell Cycle Control of Chromosomal Replication	6.02E-01	9.38E-02	ORC2,ORC4,DBF4
Agranulocyte Adhesion and Diapedesis	5.97E-01	7.41E-02	CXCL10,CXCL16,GNAI3,CLDN4,CCL2,CLDN12,IL1RN,TNFRSF1A,RDX,ITGA5,CCL22,ACTG2,MMP1,MMP19
Role of CHK Proteins in Cell Cycle Checkpoint Control	5.95E-01	8.77E-02	TP53,CDKN1A,ATMIN,ATR,NBN
T Helper Cell Differentiation	5.92E-01	8.33E-02	CD80,IL23R,IL12B,TNFRSF1A,IL10RB,TNFRSF1B
Protein Kinase A Signaling	5.87E-01	6.73E-02	PPP1CC,AKAP8,PTPN2,BAD,NFATC3,SMAD3,NFATC1,MPPE1,PTEN,NFAT5,DUSP10,CDC26,TDP2,NFKBIB,VASP,PTPRE,PTPN6,GNAS,MYLPF,PTPN18,ANAPC7,TCF3,ATF2,PDE8A,ANAPC4,GNAI3,GNG5
Granzyme B Signaling	5.83E-01	1.25E-01	CASP3,DFFB
γ-glutamyl Cycle	5.83E-01	6.9E-02	GCLC,GGT5
Gap Junction Signaling	5.82E-01	6.78E-02	GNAI3,AKT2,GNAS,SP3,RRAS2,CSNK1G3,PIK3R1,CSNK1D,PIK3R5,CSNK1A1,ACTG2,TUBB2B
Proline Biosynthesis II (from Arginine)	5.62E-01	5E-02	PYCR2
Pentose Phosphate Pathway (Oxidative Branch)	5.62E-01	9.09E-02	PGD
Tetrahydrofolate Salvage from 5,10-methenyltetrahydrofolate	5.62E-01	1E-01	MTHFD2
CMP-N-acetylneuraminate Biosynthesis I (Eukaryotes)	5.62E-01	5.56E-02	CMAS
NAD Salvage Pathway III	5.62E-01	9.09E-02	NMNAT1
Citrulline-Nitric Oxide Cycle	5.62E-01	6.25E-02	NOS2
Phenylalanine Degradation I (Aerobic)	5.62E-01	8.33E-02	PCBD2
Acetate Conversion to Acetyl-CoA	5.62E-01	9.09E-02	ACSL3
Regulation of Cellular Mechanics by Calpain Protease	5.55E-01	6.85E-02	RRAS2,ITGA5,VCL,CAPN7,ACTN1
CCR3 Signaling in Eosinophils	5.46E-01	7.03E-02	GNAI3,GNAS,MAPK14,RRAS2,PIK3R1,PIK3R5,GNG5,MAPK13,PLA2G12A
γ-linolenate Biosynthesis II (Animals)	5.45E-01	8.33E-02	ACSL3,ACSL5
Phosphatidylglycerol Biosynthesis II (Non-plastidic)	5.45E-01	6.06E-02	PGS1,AGPAT6
Mitochondrial L-carnitine Shuttle Pathway	5.45E-01	9.09E-02	ACSL3,ACSL5
GNRH Signaling	5.42E-01	6.58E-02	MAP2K4,GNAI3,FOS,GNAS,JUN,MAPK14,RRAS2,GNA15,MAPK13,ATF2
Role of Hypercytokinemia/hyperchemokinemia in the Pathogenesis of Influenza	5.37E-01	9.09E-02	CXCL10,CCL2,IL1RN,IL12B
Cdc42 Signaling	5.26E-01	6.74E-02	MAP2K4,FOS,FGD3,JUN,MAPK14,ARPC5L,MYLPF,ITGA5,CDC42SE1,MAPK13,CDC42EP2,ATF2
Thrombin Signaling	5.25E-01	6.73E-02	GNAI3,AKT2,RRAS2,MAPK14,GNAS,GNA15,RHOC,PIK3R1,MYLPF,RHOU,PIK3R5,GNG5,MAPK13,RHOF
Role of Oct4 in Mammalian Embryonic Stem Cell Pluripotency	5.16E-01	8.89E-02	TP53,KDM5B,JARID2,SH3GLB1
Role of IL-17F in Allergic Inflammatory Airway Diseases	5.16E-01	8.33E-02	CXCL10,CCL2,CSF2,ATF2
Rac Signaling	5.11E-01	6.56E-02	MAP2K4,JUN,RRAS2,ARPC5L,PIK3R1,CD44,PIK3R5,ITGA5
Endoplasmic Reticulum Stress Pathway	5.11E-01	1.11E-01	CASP3,TAOK3
Gα12/13 Signaling	5.08E-01	7.09E-02	MAP2K4,BTK,AKT2,JUN,RRAS2,MYLPF,PIK3R1,PIK3R5,NFKBIB
Virus Entry via Endocytic Pathways	5.02E-01	7.07E-02	RRAS2,PIK3R1,PIK3R5,ABL1,ITGA5,TFRC,ACTG2
G Beta Gamma Signaling	5.02E-01	5.93E-02	BTK,GNAI3,AKT2,GNAS,RRAS2,GNA15,GNG5
Ceramide Biosynthesis	4.96E-01	6.25E-02	SPTSSA
Tetrapyrrole Biosynthesis II	4.96E-01	7.14E-02	ALAS1
Arginine Degradation VI (Arginase 2 Pathway)	4.96E-01	6.25E-02	PYCR2
Selenocysteine Biosynthesis II (Archaea and Eukaryotes)	4.96E-01	5.88E-02	SEPHS2
UDP-N-acetyl-D-glucosamine Biosynthesis II	4.96E-01	5.88E-02	GFPT2
Pregnenolone Biosynthesis	4.96E-01	7.69E-02	MICAL1
B Cell Development	4.96E-01	9.09E-02	CD80,DNTT,IL7
3-phosphoinositide Biosynthesis	4.95E-01	6.18E-02	PTPN6,PI4K2A,PTPN2,CDIPT,DUSP10,PIK3R1,DOT1L,PIK3R5,ILKAP,PPP4R1,PTEN
p70S6K Signaling	4.84E-01	6.92E-02	BTK,GNAI3,AKT2,RRAS2,BAD,MAPT,PIK3R1,PIK3R5,EEF2K
Cardiomyocyte Differentiation via BMP Receptors	4.79E-01	9.52E-02	BMPR2,ATF2
D-myo-inositol (1,3,4)-trisphosphate Biosynthesis	4.79E-01	8E-02	SEC16A,PTEN
VEGF Family Ligand-Receptor Interactions	4.78E-01	7.14E-02	FOS,AKT2,RRAS2,PIK3R1,PIK3R5,PLA2G12A
Communication between Innate and Adaptive Immune Cells	4.75E-01	6.42E-02	CXCL10,TLR2,CD80,IL1RN,IL12B,TLR6,CSF2
MIF-mediated Glucocorticoid Regulation	4.73E-01	7.14E-02	NFKBIB,NR3C1,PLA2G12A
G-Protein Coupled Receptor Signaling	4.71E-01	6.55E-02	AKT2,GNAS,ADRBK1,PIK3R1,RGS16,PIK3R5,RAPGEF3,ATF2,MPPE1,PDE8A,P2RY13,GNAI3,RRAS2,GNA15,RGS10,TDP2,NFKBIB,ADRB2
Role of JAK1 and JAK3 in γc Cytokine Signaling	4.68E-01	7.46E-02	SOCS1,RRAS2,PIK3R1,PIK3R5,IL7
Role of NFAT in Cardiac Hypertrophy	4.68E-01	6.22E-02	MAP2K4,GNAI3,AKT2,RRAS2,MAPK14,GNAS,PIK3R1,HDAC7,CSNK1A1,PIK3R5,GNG5,MAPK13,HDAC5
Circadian Rhythm Signaling	4.51E-01	7.89E-02	CSNK1D,PER2,ATF2
IL-9 Signaling	4.51E-01	7.5E-02	PIK3R1,CISH,PIK3R5
G Protein Signaling Mediated by Tubby	4.51E-01	6.98E-02	GNAS,ABL1,GNG5
Interferon Signaling	4.51E-01	8.33E-02	SOCS1,PTPN2,BAX
DNA Methylation and Transcriptional Repression Signaling	4.5E-01	8.7E-02	MECP2,SIN3A
Superpathway of Inositol Phosphate Compounds	4.32E-01	5.65E-02	PTPN6,PI4K2A,PTPN2,TMEM55B,DUSP10,CDIPT,SEC16A,PIK3R1,DOT1L,PIK3R5,ILKAP,PPP4R1,PTEN
Stearate Biosynthesis I (Animals)	4.3E-01	6.12E-02	ACSL3,SRD5A3,ACSL5
Regulation of Actin-based Motility by Rho	3.98E-01	6.74E-02	ARPC5L,RHOC,MYLPF,RHOU,ACTG2,RHOF
Airway Pathology in Chronic Obstructive Pulmonary Disease	3.97E-01	1.11E-01	MMP1
Histidine Degradation III	3.97E-01	5.56E-02	MTHFD2
Sphingomyelin Metabolism	3.97E-01	6.25E-02	SMPD3
Retinoic acid Mediated Apoptosis Signaling	3.95E-01	6.94E-02	FADD,CASP3,ZC3HAV1,PARP11,PARP3
Corticotropin Releasing Hormone Signaling	3.95E-01	5.8E-02	GNAI3,FOS,GNAS,JUN,MAPK14,MAPK13,NOS2,ATF2
Ephrin Receptor Signaling	3.94E-01	5.91E-02	NCK2,GNAI3,AKT2,GNAS,RRAS2,GNA15,ARPC5L,CRKL,ABL1,ITGA5,GNG5,ATF2
Agrin Interactions at Neuromuscular Junction	3.82E-01	7.25E-02	MAP2K4,JUN,RRAS2,ITGA5,ACTG2
NAD Salvage Pathway II	3.74E-01	6.25E-02	NT5E,NMNAT1
eNOS Signaling	3.71E-01	5.92E-02	HSPA4,NOSIP,AKT2,GNAS,CASP3,PIK3R1,CHRNB1,PIK3R5,SLC7A1
Growth Hormone Signaling	3.69E-01	6.58E-02	SOCS1,FOS,PTPN6,PIK3R1,PIK3R5
Regulation of eIF4 and p70S6K Signaling	3.59E-01	5.71E-02	EIF2S2,AKT2,MAPK14,RRAS2,PIK3R1,PIK3R5,ITGA5,MAPK13,EIF2B2,EIF4EBP1
Pathogenesis of Multiple Sclerosis	3.58E-01	1.11E-01	CXCL10
Assembly of RNA Polymerase I Complex	3.58E-01	7.69E-02	POLR1B
Salvage Pathways of Pyrimidine Deoxyribonucleotides	3.58E-01	4.76E-02	TK2
Histidine Degradation VI	3.58E-01	5E-02	MICAL1
Inhibition of Matrix Metalloproteases	3.57E-01	7.5E-02	TIMP1,MMP1,MMP19
Estrogen-mediated S-phase Entry	3.53E-01	7.14E-02	MYC,CDKN1A
Superpathway of D-myo-inositol (1,4,5)-trisphosphate Metabolism	3.53E-01	6.06E-02	SEC16A,PTEN
Melanocyte Development and Pigmentation Signaling	3.52E-01	6.45E-02	PTPN6,GNAS,RRAS2,PIK3R1,PIK3R5,ATF2
Nur77 Signaling in T Lymphocytes	3.49E-01	6.35E-02	CASP3,CD80,NFATC1,SIN3A
Cardiac β-adrenergic Signaling	3.36E-01	5.7E-02	PDE8A,PPP1CC,GNAS,ADRBK1,AKAP8,TDP2,GNG5,ATP2A2,MPPE1
CDK5 Signaling	3.31E-01	6.32E-02	PPP1CC,GNAS,RRAS2,MAPT,ABL1,NGF
Aldosterone Signaling in Epithelial Cells	3.27E-01	5.95E-02	HSPA4,SGK1,PIK3R1,DNAJC18,PIK3R5,DNAJC2,DNAJB2,DNAJB6,DNAJB1,DNAJC16
EIF2 Signaling	3.26E-01	6E-02	EIF2AK1,PPP1CC,EIF2S2,EIF2AK4,AKT2,RRAS2,PIK3R1,EIF5,RPL22L1,PIK3R5,RPL7L1,EIF2B2
Calcium Transport I	3.25E-01	7.14E-02	ATP2A2
Heme Biosynthesis II	3.25E-01	4.17E-02	ALAS1
Ketolysis	3.25E-01	5.26E-02	ACAT2
Antiproliferative Role of TOB in T Cell Signaling	3.14E-01	7.69E-02	SMAD3,CUL1
Bupropion Degradation	3.14E-01	6.06E-02	POR,CYP2J2
Caveolar-mediated Endocytosis Signaling	3.11E-01	5.88E-02	ITGAE,ITGAV,ABL1,ITGA5,ACTG2
Ephrin B Signaling	3.11E-01	6.1E-02	NCK2,GNAI3,GNAS,GNA15,GNG5
Hepatic Fibrosis / Hepatic Stellate Cell Activation	3.04E-01	6.16E-02	IL1R2,CCL2,TIMP1,TNFRSF1A,SMAD3,BAX,TNFRSF1B,FAS,MMP1
Ketogenesis	2.96E-01	4.76E-02	ACAT2
Pentose Phosphate Pathway	2.96E-01	4.35E-02	PGD
Dolichyl-diphosphooligosaccharide Biosynthesis	2.96E-01	2.5E-02	ALG1
D-myo-inositol (1,4,5)-Trisphosphate Biosynthesis	2.96E-01	5.26E-02	PI4K2A,CDIPT
Acetone Degradation I (to Methylglyoxal)	2.96E-01	5.56E-02	POR,CYP2J2
Role of RIG1-like Receptors in Antiviral Innate Immunity	2.84E-01	6.12E-02	FADD,TRAF3,NFKBIB
PPARα/RXRα Activation	2.72E-01	5.7E-02	MAP2K4,IL1R2,GNAS,JUN,MAPK14,RRAS2,GNA15,MED1,SMAD3,BMPR2,NFKBIB
Glutaryl-CoA Degradation	2.7E-01	4.17E-02	ACAT2
Ubiquinol-10 Biosynthesis (Eukaryotic)	2.7E-01	3.45E-02	MICAL1
Oleate Biosynthesis II (Animals)	2.7E-01	5.56E-02	UFSP2
Guanosine Nucleotides Degradation III	2.7E-01	4.55E-02	NT5E
Role of NANOG in Mammalian Embryonic Stem Cell Pluripotency	2.69E-01	6.03E-02	TP53,AKT2,RRAS2,FZD4,PIK3R1,PIK3R5,BMPR2
Graft-versus-Host Disease Signaling	2.6E-01	6E-02	CD80,IL1RN,FAS
Role of Pattern Recognition Receptors in Recognition of Bacteria and Viruses	2.57E-01	5.66E-02	MAP2K4,TLR2,IL12B,PIK3R1,TLR6,PIK3R5
Fatty Acid β-oxidation I	2.49E-01	4.44E-02	ACSL3,ACSL5
Sonic Hedgehog Signaling	2.49E-01	5.88E-02	DYRK1B,ADRBK1
Assembly of RNA Polymerase III Complex	2.48E-01	6.25E-02	SF3A1
Choline Biosynthesis III	2.48E-01	4.55E-02	HMOX1
Urate Biosynthesis/Inosine 5'-phosphate Degradation	2.48E-01	4.55E-02	NT5E
DNA Double-Strand Break Repair by Non-Homologous End Joining	2.27E-01	5.26E-02	NBN
Androgen Biosynthesis	2.27E-01	3.85E-02	SRD5A3
Superpathway of Citrulline Metabolism	2.27E-01	2.63E-02	NOS2
Pyrimidine Deoxyribonucleotides De Novo Biosynthesis I	2.27E-01	2.94E-02	NME6
Colanic Acid Building Blocks Biosynthesis	2.27E-01	2.78E-02	UGDH
Vitamin-C Transport	2.27E-01	4.55E-02	GSTO1
Isoleucine Degradation I	2.09E-01	3.33E-02	ACAT2
CDP-diacylglycerol Biosynthesis I	2.09E-01	3.7E-02	AGPAT6
Mevalonate Pathway I	2.09E-01	3.45E-02	ACAT2
Adenosine Nucleotides Degradation II	2.09E-01	3.85E-02	NT5E
Extrinsic Prothrombin Activation Pathway	1.93E-01	5E-02	F5
Mismatch Repair in Eukaryotes	1.93E-01	4.17E-02	MSH6
Leukotriene Biosynthesis	1.93E-01	3.7E-02	GGT5
Oxidative Ethanol Degradation III	1.93E-01	2.5E-02	ACSL3
