# Supplementary material for: Comparative Functional Genomics and the Bovine Macrophage Response to Strains of the Mycobacterium Genus
Source: Front Immunol. 2014 Nov 5;5:536. doi: 10.3389/fimmu.2014.00536 (PMC4220711; doi:10.3389/fimmu.2014.00536)
Supplement: Supplementary file 4 [file Table_4.XLS]

## Sheet: Sheet0
© 2000-2014 Ingenuity Systems, Inc. All rights reserved.	Canonical pathways identified by IPA® for the DE genes unique to M. bovis-infected MDM detected at 6 hpi.
Ingenuity Canonical Pathways	-log(p-value)	Ratio	Molecules
Protein Ubiquitination Pathway	4.67E00	2.28E-01	HSPA14,UBE2V2,DNAJB2,HSPA5,TCEB1,USP7,PAN2,HSPA4,USP8,UBE2B,UBE2D4,UBE2E3,PSMA2,DNAJC16,DNAJB12,UBE2S,PSMD3,USP50,UBE2G2,UBD,ANAPC4,PSMB7,PSMD11,DNAJC5,UBE2H,PSMB2,UBE2G1,PSMA5,DNAJC14,DNAJC18,PSMD4,DNAJB6,UBE2E1,HSPB1,UBE2J2,DNAJC17,USP14,HLA-A,CUL1,USP54,ANAPC10,DNAJA1,ANAPC1,UBE4A,HSPA12B,STUB1,USP42,PSMD14,PSMB4,IFNG,USP15,HSPH1,MDM2,PSMD8,UBE2J1,USP4,USP22,UBE2E2,USP46,CDC34,UBA1
Hypoxia Signaling in the Cardiovascular System	3.53E00	3.28E-01	CREBBP,NQO1,CSNK1D,UBE2V2,MDM2,UBE2S,ATF2,UBE2G2,NFKBIA,UBE2J1,AKT1,UBE2H,EDN1,UBE2B,UBE2G1,UBE2D4,UBE2E2,CDC34,UBE2E3,NFKBIB,UBE2E1,UBE2J2
RAN Signaling	2.81E00	2.92E-01	KPNA3,KPNA4,RCC1,TNPO1,RANBP2,XPO1,KPNA1
NRF2-mediated Oxidative Stress Response	2.77E00	2.14E-01	MAP2K4,RAF1,USP14,DNAJC17,NQO2,PIK3R1,HRAS,KRAS,DNAJB2,DNAJA1,AKT1,SCARB1,KEAP1,UBE2K,FOSL1,GCLM,TXN,UBE2E3,PIK3R2,FKBP5,DNAJC16,NFE2L2,DNAJB12,NQO1,CREBBP,JUNB,MAFK,MAFF,GSR,FOS,ERP29,PRKCI,MAPK14,DNAJC5,CAT,PIK3R6,DNAJC18,DNAJC14,CDC34,DNAJB6,ENC1
Glucocorticoid Receptor Signaling	2.65E00	1.94E-01	MAP2K4,RAF1,HSPA14,PRKAB1,NFATC3,SGK1,PIK3R1,HRAS,KRAS,IL6,MNAT1,HSPA5,TAF13,IL1R2,IKBKB,HSPA4,NFKBIB,CDKN1C,IL8,TAF9,MED1,CDK7,CREBBP,POLR2K,PPP3CC,TAF4,SMARCA2,POLR2E,PIK3R6,GTF2H1,ICAM1,SMARCA4,BCL2,NFKBIA,AKT1,POLR2C,TGFB2,CEBPA,PIK3R2,STAT5B,FKBP5,PPP3CA,MMP1,ADRB2,IFNG,VCAM1,POLR2G,FOS,TRAF2,MAPK14,GTF2E1,FKBP4,IL1B,PTGS2,NCOR2,CSF2,HLTF
Ceramide Signaling	2.52E00	2.36E-01	MAP2K4,RAF1,S1PR2,BAD,TNFRSF1A,PIK3R1,PPP2R5D,HRAS,KRAS,KSR1,BCL2,FOS,AKT1,SPHK2,SPHK1,PIK3R6,S1PR1,PIK3R2,PPP2R5E,TNFRSF1B,DIABLO
Role of Macrophages, Fibroblasts and Endothelial Cells in Rheumatoid Arthritis	2.5E00	1.61E-01	MAP2K4,SOCS1,RAF1,SOCS3,NFATC3,PIK3R1,CSNK1A1,LTB,HRAS,KRAS,IL6,TCF7,IL1R2,MYC,IKBKB,CAMK2D,Vegfb,LTBR,NFKBIB,IL8,CREBBP,PPP3CC,TCF3,IL7,ATF2,PIK3R6,CAMK2G,IL1A,ICAM1,FZD1,IRAK1,PLCD1,NFKBIA,AKT1,TLR7,CEBPA,PIK3R2,TNFRSF1B,MAPKAPK2,PPP3CA,MMP1,VCAM1,TNFRSF1A,ROCK1,FOS,TRAF2,PLCB4,RIPK1,MAPK14,PRKCI,FZD4,LTA,IL1B,CSF2
TNFR1 Signaling	2.44E00	2.69E-01	FADD,MAP4K2,MAP2K4,FOS,IKBKB,CASP6,PAK1,TRAF2,NFKBIA,RIPK1,TNFRSF1A,CASP2,APAF1,NFKBIB
IL-6 Signaling	2.39E00	2.26E-01	MAP2K4,SOCS3,RAF1,SOCS1,IL1A,PIK3R1,HRAS,KRAS,IL6,IL1R2,IKBKB,NFKBIA,AKT1,CSNK2A1,PIK3R2,TNFRSF1B,MAPKAPK2,NFKBIB,IL8,TNFAIP6,TNFRSF1A,FOS,TRAF2,MAPK14,PIK3R6,CD14,IL1B,HSPB1
Death Receptor Signaling	2.34E00	2.5E-01	MAP2K4,TNFRSF21,TNFRSF1A,APAF1,BCL2,FADD,CASP6,IKBKB,TRAF2,NFKBIA,RIPK1,CASP2,NFKBIB,TNFRSF1B,DIABLO,HSPB1
p53 Signaling	2.32E00	2.29E-01	TP53INP1,MED1,PIK3R1,CSNK1D,APAF1,MDM2,TP53I3,BCL2,CHEK1,CCNG1,CASP6,CCND2,AKT1,MAPK14,GADD45A,THBS1,E2F1,PIK3R6,ATR,PIK3R2,SFN,CHEK2
B Cell Receptor Signaling	2.24E00	1.99E-01	MAP2K4,BLNK,RAF1,MAP3K11,BAD,NFATC3,PIK3R1,ABL1,HRAS,KRAS,OCRL,PTPRC,IKBKB,NFKBIA,CAMK2D,AKT1,INPP5B,PIK3R2,NFKBIB,PPP3CA,CSK,EGR1,CREBBP,PPP3CC,TCF3,ATF2,MAP3K12,MAPK14,SYNJ1,BCL10,PIK3R6,MAP3K8,VAV1,CAMK2G
Galactose Degradation I (Leloir Pathway)	2.23E00	2.5E-01	GALK2,GALT,GALE,GALM
p38 MAPK Signaling	2.15E00	2.03E-01	MAP2K4,IL1A,TNFRSF1A,CREBBP,TAB2,MEF2A,MAPKAPK5,ATF2,IRAK1,MYC,FADD,IL1R2,TRAF2,MAPK14,MAPT,TGFB2,IL1B,MEF2C,RPS6KA4,EEF2K,MAPKAPK2,TNFRSF1B,HSPB1,PLA2G12A
Role of PKR in Interferon Induction and Antiviral Response	2.1E00	2.83E-01	IFNG,TNFRSF1A,TAB2,APAF1,EIF2S1,ATF2,FADD,IKBKB,TRAF2,AKT1,MAPK14,NFKBIA,NFKBIB
Granulocyte Adhesion and Diapedesis	2.01E00	1.74E-01	CD99,IL1A,SELL,ICAM1,MMP14,CCL22,SDC3,CXCL5,IL1R2,CXCL10,HRH1,ICAM2,TNFRSF1B,MMP1,ITGA4,IL8,VCAM1,TNFRSF1A,CXCR4,RDX,ITGA5,CSF3,SELPLG,GNAI3,ITGAM,CLDN12,JAM3,PECAM1,IL1B,CXCL2,HSPB1
RANK Signaling in Osteoclasts	1.99E00	2E-01	MAP2K4,RAF1,MAP3K11,PTK2B,PIK3R1,TAB2,PPP3CC,FOS,MAP3K12,IKBKB,TRAF2,MAPK14,AKT1,NFKBIA,PIK3R6,MAP3K8,PIK3R2,NFKBIB,PPP3CA
Lymphotoxin β Receptor Signaling	1.93E00	2.46E-01	VCAM1,PIK3R1,CREBBP,APAF1,LTB,IKBKB,TRAF2,AKT1,NFKBIA,LTA,PIK3R6,IKBKAP,PIK3R2,LTBR,DIABLO
PI3K Signaling in B Lymphocytes	1.91E00	2E-01	CD81,BLNK,RAF1,ATF7,NFATC3,PIK3R1,ABL1,HRAS,KRAS,PTPRC,PLCD1,IKBKB,NFKBIA,CAMK2D,AKT1,PIK3R2,NFKBIB,PPP3CA,IL4R,C3,PPP3CC,ATF2,FOS,PLCB4,PRKCI,BCL10,VAV1,CAMK2G
Role of RIG1-like Receptors in Antiviral Innate Immunity	1.87E00	2.04E-01	IFIH1,FADD,IKBKB,TRAF2,RIPK1,NFKBIA,DDX58,CREBBP,NFKBIB,TRIM25
Hereditary Breast Cancer Signaling	1.83E00	2.11E-01	PIK3R1,CREBBP,CDK6,HRAS,POLR2K,KRAS,RAD50,SMARCA4,HDAC5,NBN,CHEK1,POLR2G,UBD,PALB2,HDAC3,AKT1,POLR2C,GADD45A,POLR2E,SMARCA2,E2F1,PIK3R6,ATR,PIK3R2,SFN,HLTF,CHEK2
Angiopoietin Signaling	1.82E00	2.3E-01	BAD,DOK2,PIK3R1,HRAS,KRAS,NCK1,IKBKB,PAK1,NFKBIA,AKT1,PIK3R6,IKBKAP,PIK3R2,NFKBIB,STAT5B,RASA1,TEK
PEDF Signaling	1.66E00	2.31E-01	PPARG,ARHGAP22,RAF1,PIK3R1,SERPINF1,HRAS,KRAS,TCF7,BCL2,ROCK1,IKBKB,AKT1,MAPK14,NFKBIA,PIK3R6,WASF2,PIK3R2,NFKBIB
Role of JAK1 and JAK3 in γc Cytokine Signaling	1.66E00	2.09E-01	BLNK,SOCS3,SOCS1,IL4R,PTK2B,FES,PIK3R1,PIK3R6,HRAS,KRAS,PIK3R2,STAT5B,IL7,IL2RB
Estrogen Receptor Signaling	1.65E00	2.21E-01	MED13,RAF1,HRAS,KRAS,MNAT1,TAF13,SMARCA4,CTBP1,POLR2C,MED17,THRAP3,MED15,CTBP2,MED18,TAF9,MED1,CDK7,CREBBP,POLR2K,POLR2G,HDAC3,TAF4,POLR2E,TRRAP,GTF2E1,SPEN,GTF2H1,MED13L,NCOR2,MED24
Type I Diabetes Mellitus Signaling	1.58E00	1.92E-01	MAP2K4,IFNG,SOCS1,SOCS3,ICA1,TNFRSF1A,HLA-A,APAF1,IRAK1,BCL2,FADD,IKBKB,PRF1,TRAF2,MAPK14,RIPK1,NFKBIA,IL12B,LTA,CD86,IL1B,TNFRSF1B,NFKBIB
Induction of Apoptosis by HIV1	1.57E00	2.46E-01	MAP2K4,SLC25A4,CXCR4,TNFRSF1A,APAF1,DFFA,BCL2,FADD,IKBKB,TRAF2,RIPK1,NFKBIA,IKBKAP,NFKBIB,TNFRSF1B,DIABLO
ERK5 Signaling	1.57E00	2.27E-01	BAD,SGK1,CREBBP,MEF2A,HRAS,KRAS,ATF2,MYC,FOS,AKT1,FOSL1,MEF2C,RPS6KA4,MAP3K8,SFN
GM-CSF Signaling	1.57E00	2.21E-01	RAF1,PIK3R1,HRAS,KRAS,PPP3CC,CAMK2D,AKT1,PIM1,CISH,PIK3R6,PIK3R2,STAT5B,CSF2,PPP3CA,CAMK2G
ATM Signaling	1.57E00	2.26E-01	MAP2K4,CREBBP,ABL1,MDC1,MDM2,RAD50,ATF2,CHEK1,NBN,MAPK14,NFKBIA,GADD45A,TLK2,CHEK2
tRNA Charging	1.49E00	1.36E-01	WARS2,CARS,WARS,TARS2,RARS2,MARS2,GARS,DARS,TARS,AARS,SARS
Chronic Myeloid Leukemia Signaling	1.45E00	2.1E-01	RAF1,PA2G4,BAD,PIK3R1,CRKL,ABL1,CDK6,HRAS,MDM2,KRAS,HDAC5,CTBP1,MYC,IKBKB,HDAC3,AKT1,CTBP2,E2F1,PIK3R6,TGFB2,PIK3R2,STAT5B
PDGF Signaling	1.45E00	2.12E-01	MAP2K4,RAF1,CRKL,PIK3R1,ABL1,HRAS,KRAS,OCRL,MYC,FOS,SPHK2,SYNJ1,INPP5B,SPHK1,CSNK2A1,PIK3R6,PIK3R2,RASA1
Role of Osteoblasts, Osteoclasts and Chondrocytes in Rheumatoid Arthritis	1.44E00	1.5E-01	MAP2K4,IL1A,BAD,PTK2B,NFATC3,PIK3R1,MMP14,TAB2,CSNK1A1,FZD1,IL6,TCF7,BCL2,IL1R2,IKBKB,NFKBIA,AKT1,PIK3R2,TNFRSF1B,NFKBIB,MMP1,PPP3CA,IFNG,TNFRSF1A,ITGA5,PPP3CC,TCF3,CSF1R,IL7,FOS,TRAF2,MAPK14,FZD4,PIK3R6,IL1B,CSF2
Hypusine Biosynthesis	1.43E00	4E-01	DHPS,DOHH
Role of NFAT in Regulation of the Immune Response	1.42E00	1.66E-01	BLNK,RAF1,NFATC3,PIK3R1,GNB5,CSNK1A1,HRAS,KRAS,GNG7,IKBKB,AKT1,NFKBIA,GNA15,XPO1,PIK3R2,NFKBIB,PPP3CA,ORAI1,GNG2,CSNK1D,MEF2A,PPP3CC,ATF2,GNAI3,FOS,PLCB4,LAT,GNB2,PIK3R6,CD86,RCAN3,MEF2C,IKBKAP
PPAR Signaling	1.41E00	1.9E-01	PPARG,RAF1,IL1A,TNFRSF1A,MED1,CREBBP,HRAS,NR1H3,KRAS,IL1R2,FOS,IKBKB,TRAF2,NFKBIA,IL1B,PTGS2,NCOR2,STAT5B,TNFRSF1B,NFKBIB
Role of IL-17A in Arthritis	1.4E00	2.06E-01	MAP2K4,IL8,NFKBIA,MAPK14,PIK3R1,PIK3R6,PTGS2,PIK3R2,CXCL5,NFKBIB,MAPKAPK2,MMP1,ATF2
HMGB1 Signaling	1.37E00	2.12E-01	MAP2K4,IFNG,IL8,VCAM1,IL1A,ICAM1,KAT7,AGER,TNFRSF1A,PIK3R1,HRAS,KRAS,FOS,MAPK14,AKT1,RHOB,PIK3R6,PIK3R2,TNFRSF1B,KAT2A,PLAT
Huntington's Disease Signaling	1.37E00	1.73E-01	MAP2K4,VTI1A,HSPA14,SGK1,PIK3R1,GNB5,HRAS,HSPA5,AP2A2,GNG7,CASP6,NSF,HSPA4,POLR2C,AKT1,GNA15,PIK3R2,RASA1,DNM2,ATP5J,GLS,CREBBP,GNG2,APAF1,POLR2K,UBE2S,HDAC5,ATF2,POLR2G,UBD,PLCB4,HDAC3,PRKCI,DNAJC5,ATP5B,TAF4,POLR2E,CASP2,GNB2,PIK3R6,NCOR2,GOSR2
Role of MAPK Signaling in the Pathogenesis of Influenza	1.33E00	2E-01	MAP2K4,RAF1,IFNG,HRAS,KRAS,PLA2G7,ATF2,RABGEF1,BCL2,CXCL10,AKT1,MAPK14,PTGS2,PLA2G12A
Crosstalk between Dendritic Cells and Natural Killer Cells	1.29E00	1.67E-01	IFNG,HLA-A,CD69,LTB,IL6,PRF1,CAMK2D,IL12B,LTA,TLR7,CD86,LTBR,CSF2,TNFRSF1B,IL2RB,CAMK2G
Differential Regulation of Cytokine Production in Intestinal Epithelial Cells by IL-17A and IL-17F	1.28E00	2.61E-01	IFNG,IL1A,IL12B,IL1B,CSF3,CSF2
D-myo-inositol (1,4,5)-trisphosphate Degradation	1.28E00	2.61E-01	INPP1,SYNJ1,INPP5B,SEC16A,BPNT1,OCRL
3-phosphoinositide Degradation	1.25E00	1.44E-01	SOCS3,MTMR9,PTPN2,PPP2R5D,MTMR14,IGBP1,NUDT14,PPP4R1,OCRL,PTPRF,PTPRC,PPAPDC2,TNS3,SYNJ1,PPP1R16B,PDXP,INPP5B,SSH3,PPP2R5E,NUDT4,RASA1,PPP3CA,SIRPA
Activation of IRF by Cytosolic Pattern Recognition Receptors	1.24E00	1.81E-01	FADD,IFIH1,MAP2K4,IKBKB,NFKBIA,RIPK1,LTA,DDX58,CREBBP,IKBKAP,IL6,NFKBIB,ATF2
Role of Cytokines in Mediating Communication between Immune Cells	1.23E00	1.45E-01	IL8,IFNG,IL1A,IL12B,IL1B,IL6,CSF3,CSF2
TNFR2 Signaling	1.23E00	2.42E-01	MAP2K4,IKBKB,FOS,TRAF2,NFKBIA,LTA,TNFRSF1B,NFKBIB
3-phosphoinositide Biosynthesis	1.22E00	1.35E-01	SOCS3,MTMR9,PTPN2,PIK3R1,PPP2R5D,IGBP1,NUDT14,PPP4R1,PTPRF,PTPRC,PPAPDC2,TNS3,SYNJ1,PI4K2A,PPP1R16B,PDXP,SSH3,PIK3R6,PIK3R2,PPP2R5E,NUDT4,RASA1,PPP3CA,SIRPA
IL-3 Signaling	1.22E00	2.16E-01	RAPGEF1,RAF1,BAD,CRKL,PIK3R1,HRAS,KRAS,PPP3CC,FOS,PAK1,PRKCI,AKT1,PIK3R6,PIK3R2,STAT5B,PPP3CA
Small Cell Lung Cancer Signaling	1.22E00	1.8E-01	PA2G4,PIK3R1,APAF1,CDK6,ABL1,BCL2,MYC,IKBKB,TRAF2,NFKBIA,AKT1,E2F1,PIK3R6,PTGS2,PIK3R2,NFKBIB
IL-10 Signaling	1.2E00	1.92E-01	MAP2K4,SOCS3,IL1A,IL4R,ARG2,IL6,IL1R2,IKBKB,FOS,NFKBIA,MAPK14,IL10RB,CD14,IL1B,NFKBIB
Dendritic Cell Maturation	1.2E00	1.39E-01	MAP2K4,IL1A,ICAM1,HLA-A,PIK3R1,LTB,IL6,PLCD1,CD1D,IKBKB,AKT1,NFKBIA,LTBR,PIK3R2,TNFRSF1B,NFKBIB,TNFRSF1A,CREBBP,CD58,ATF2,STAT4,PLCB4,MAPK14,IL12B,LTA,PIK3R6,CD86,IL1B,CSF2
Hepatic Cholestasis	1.2E00	1.43E-01	MAP2K4,MAP4K2,IFNG,IL8,IL1A,SLC4A2,CYP27A1,TNFRSF1A,NR1H3,IL6,HSD3B7,IRAK1,IL1R2,IKBKB,TRAF2,PRKCI,NFKBIA,SREBF1,IL1B,CD14,ABCC3,TNFRSF1B,NFKBIB,ADCY7,PRKAR1A
Cdc42 Signaling	1.17E00	1.35E-01	MAP2K4,RAF1,MAP3K11,RALA,MPRIP,HLA-A,MYLPF,PPP1CB,ITGA5,CDC42EP2,TNK2,CLIP1,ATF2,FOS,IQGAP2,PAK1,PRKCI,MAPK14,BAIAP2,EXOC5,VAV1,CDC42SE1,RASA1,ITGA4
SAPK/JNK Signaling	1.14E00	1.75E-01	MAP2K4,MAP4K2,MAP3K11,NFATC3,CRKL,PIK3R1,GNG2,HRAS,KRAS,GNG7,ATF2,FADD,MAP3K12,TRAF2,RIPK1,GADD45A,PIK3R6,PIK3R2
JAK/Stat Signaling	1.14E00	2.14E-01	SOCS1,RAF1,SOCS3,PIAS2,PIK3R1,HRAS,KRAS,IL6,STAT4,FOS,AKT1,CISH,PIK3R6,PIK3R2,STAT5B
Role of IL-17F in Allergic Inflammatory Airway Diseases	1.14E00	2.08E-01	CXCL10,IL8,RAF1,CREBBP,IL1B,RPS6KA4,CXCL5,IL6,CSF2,ATF2
D-myo-inositol (1,4,5,6)-Tetrakisphosphate Biosynthesis	1.13E00	1.41E-01	SOCS3,MTMR9,PTPN2,PPP2R5D,IGBP1,NUDT14,PPP4R1,PTPRF,PTPRC,PPAPDC2,TNS3,SYNJ1,PDXP,PPP1R16B,SSH3,PPP2R5E,NUDT4,RASA1,PPP3CA,SIRPA
D-myo-inositol (3,4,5,6)-tetrakisphosphate Biosynthesis	1.13E00	1.41E-01	SOCS3,MTMR9,PTPN2,PPP2R5D,IGBP1,NUDT14,PPP4R1,PTPRF,PTPRC,PPAPDC2,TNS3,SYNJ1,PDXP,PPP1R16B,SSH3,PPP2R5E,NUDT4,RASA1,PPP3CA,SIRPA
Circadian Rhythm Signaling	1.13E00	1.84E-01	PER1,VIPR2,BHLHE40,CREBBP,CSNK1D,CRY1,ATF2
Docosahexaenoic Acid (DHA) Signaling	1.13E00	1.84E-01	AKT1,BAD,PIK3R1,PIK3R6,APAF1,SERPINF1,IL1B,PIK3R2,BCL2
Chondroitin Sulfate Degradation (Metazoa)	1.12E00	1.74E-01	HYAL2,GM2A,HYAL1,CD44
Superpathway of Inositol Phosphate Compounds	1.12E00	1.26E-01	SOCS3,PTPN2,MTMR9,PIK3R1,IGBP1,NUDT14,OCRL,PTPRF,PTPRC,PLCD1,INPP5B,PIK3R2,NUDT4,RASA1,PPP3CA,PPP2R5D,SEC16A,PPP4R1,PPAPDC2,PLCB4,TNS3,PI4K2A,SYNJ1,PDXP,PPP1R16B,PIK3R6,SSH3,PPP2R5E,SIRPA
Gα12/13 Signaling	1.11E00	1.65E-01	MAP2K4,RAF1,PTK2B,F2R,PIK3R1,MYLPF,MEF2A,HRAS,ARHGEF1,KRAS,ROCK1,IKBKB,AKT1,NFKBIA,CDH3,PIK3R6,VAV1,MEF2C,PIK3R2,NFKBIB,RASA1
IL-2 Signaling	1.1E00	2.24E-01	FOS,RAF1,SOCS1,AKT1,PTK2B,PIK3R1,CSNK2A1,PIK3R6,HRAS,KRAS,PIK3R2,STAT5B,IL2RB
ERK/MAPK Signaling	1.09E00	1.59E-01	RAF1,RAPGEF1,BAD,PTK2B,PIK3R1,PPP1R3C,HRAS,PPP1CB,KRAS,KSR1,EIF4EBP1,MYC,PAK1,PPP1R10,PIK3R2,ITGA4,PLA2G12A,PPARG,CRKL,PPP2R5D,CREBBP,ITGA5,MAPKAPK5,RAPGEF3,RAP1A,ATF2,FOS,PRKCI,PIK3R6,RPS6KA4,PPP2R5E,PRKAR1A,HSPB1
PKCθ Signaling in T Lymphocytes	1.08E00	1.54E-01	MAP2K4,MAP3K11,NFATC3,PIK3R1,HRAS,KRAS,PPP3CC,FOS,MAP3K12,IKBKB,NFKBIA,CAMK2D,BCL10,LAT,PIK3R6,CD86,MAP3K8,VAV1,PIK3R2,NFKBIB,PPP3CA,CAMK2G
D-myo-inositol-5-phosphate Metabolism	1.08E00	1.38E-01	SOCS3,MTMR9,PTPN2,PPP2R5D,IGBP1,NUDT14,PPP4R1,PTPRF,PTPRC,PPAPDC2,PLCD1,PLCB4,TNS3,SYNJ1,PPP1R16B,PDXP,SSH3,PPP2R5E,NUDT4,RASA1,PPP3CA,SIRPA
IL-17 Signaling	1.08E00	2.03E-01	MAP2K4,IL8,PIK3R1,HRAS,KRAS,IL6,CXCL5,ATF2,CXCL10,AKT1,MAPK14,PIK3R6,PTGS2,PIK3R2,MAPKAPK2
Leukocyte Extravasation Signaling	1.07E00	1.69E-01	MAP2K4,CD99,ICAM1,PTK2B,PIK3R1,MMP14,CTNNA1,ABL1,MLLT4,SIPA1,CYBB,ARHGAP12,PIK3R2,MMP1,ACTN1,ITGA4,VCAM1,CXCR4,CRKL,RDX,ITGA5,RAPGEF3,RAP1A,SELPLG,ROCK1,GNAI3,ITGAM,PRKCI,MAPK14,CLDN12,JAM3,PIK3R6,CD44,PECAM1,VAV1
IL-8 Signaling	1.07E00	1.68E-01	MAP2K4,RAF1,NAPEPLD,ICAM1,PTK2B,PIK3R1,GNB5,HRAS,KRAS,GNG7,EIF4EBP1,IRAK1,BCL2,IKBKB,AKT1,RHOB,Vegfb,CYBB,PIK3R2,NFKBIB,TEK,IL8,VCAM1,GNG2,PLD1,ROCK1,GNAI3,FOS,ARRB2,CCND2,ITGAM,PRKCI,GNB2,PIK3R6,PTGS2
PAK Signaling	1.07E00	1.6E-01	MAP2K4,RAF1,ARHGAP10,PTK2B,PIK3R1,MYLPF,PAK1IP1,HRAS,ITGA5,KRAS,NCK1,GIT1,NCK2,PAK1,PIK3R6,PIK3R2,ITGA4
T Cell Receptor Signaling	1.06E00	1.74E-01	MAP2K4,RAF1,NFATC3,CSK,PIK3R1,HRAS,KRAS,PPP3CC,PTPRC,FOS,IKBKB,NFKBIA,BCL10,LAT,PIK3R6,VAV1,PIK3R2,RASA1,PPP3CA
IL-17A Signaling in Fibroblasts	1.05E00	2.25E-01	IKBKB,FOS,MAPK14,NFKBIA,CXCL5,IL6,NFKBIZ,NFKBIB,MMP1
Sucrose Degradation V (Mammalian)	1.04E00	1.58E-01	KHK,ALDOA,GALM
Phosphatidylethanolamine Biosynthesis II	1.04E00	1.67E-01	CEPT1,PCYT2,CHKB
Myc Mediated Apoptosis Signaling	1.04E00	2.17E-01	MYC,FADD,MAP2K4,AKT1,BAD,PIK3R1,PIK3R6,APAF1,HRAS,KRAS,PIK3R2,SFN,BCL2
Prostate Cancer Signaling	1.04E00	1.82E-01	RAF1,PA2G4,BAD,SRD5A1,PIK3R1,CREBBP,ABL1,HRAS,MDM2,KRAS,ATF2,BCL2,AKT1,NFKBIA,E2F1,PIK3R6,PIK3R2,NFKBIB
Polyamine Regulation in Colon Cancer	1.04E00	2.07E-01	PPARG,MYC,AZIN1,SAT2,KRAS,PSME3
HGF Signaling	1.04E00	1.89E-01	MAP2K4,RAPGEF1,RAF1,MAP3K11,CRKL,PIK3R1,HRAS,KRAS,IL6,RAP1A,ATF2,MAP3K12,FOS,PAK1,AKT1,PRKCI,PIK3R6,MAP3K8,PTGS2,PIK3R2
Role of Hypercytokinemia/hyperchemokinemia in the Pathogenesis of Influenza	1.03E00	1.59E-01	CXCL10,IL8,IFNG,IL1A,IL12B,IL1B,IL6
Tumoricidal Function of Hepatic Natural Killer Cells	1.03E00	2.92E-01	FADD,CASP6,PRF1,SERPINB9,ICAM1,APAF1,DFFA
Role of p14/p19ARF in Tumor Suppression	1.03E00	2.19E-01	NPM3,PIK3R1,E2F1,TTF1,PIK3R6,MDM2,PIK3R2
Acute Myeloid Leukemia Signaling	1.02E00	2.07E-01	MAP2K4,RAF1,BAD,PIK3R1,HRAS,KRAS,TCF3,CSF1R,TCF7,EIF4EBP1,MYC,AKT1,PIM1,CEBPA,PIK3R6,PIK3R2,STAT5B
iCOS-iCOSL Signaling in T Helper Cells	1.01E00	1.54E-01	BAD,NFATC3,CSK,PIK3R1,PPP3CC,PTPRC,IKBKB,NFKBIA,CAMK2D,AKT1,LAT,PIK3R6,VAV1,PIK3R2,NFKBIB,ICOSLG,PPP3CA,CAMK2G,IL2RB
Glutathione Biosynthesis	1.01E00	1.82E-01	GCLM,GSS
D-glucuronate Degradation I	1.01E00	1.43E-01	DCXR,CRYL1
N-acetylglucosamine Degradation II	1.01E00	1.67E-01	GNPDA1,NAGK
CD27 Signaling in Lymphocytes	1E00	1.93E-01	MAP2K4,MAP3K12,IKBKB,FOS,TRAF2,NFKBIA,MAP3K11,APAF1,IKBKAP,MAP3K8,NFKBIB
Melanoma Signaling	9.84E-01	2.17E-01	RAF1,AKT1,BAD,PIK3R1,E2F1,PIK3R6,HRAS,MDM2,KRAS,PIK3R2
PI3K/AKT Signaling	9.84E-01	1.74E-01	RAF1,BAD,PIK3R1,ILK,HRAS,KRAS,OCRL,BCL2,EIF4EBP1,IKBKB,NFKBIA,AKT1,INPP5B,PIK3R2,NFKBIB,ITGA4,CDC37,PPP2R5D,ITGA5,MDM2,SYNJ1,MAP3K8,PTGS2,PPP2R5E,SFN
Protein Kinase A Signaling	9.82E-01	1.47E-01	RAF1,BAD,NFATC3,PHKG2,GNB5,TCF7,PTPRC,CAMK2D,DUSP11,DUSP7,DUSP12,NFKBIB,GNG2,CREBBP,PTPN18,PPP3CC,ANAPC7,TCF3,RAP1A,PTP4A1,ATF2,PDE8A,ANAPC4,CREM,GNB2,PTPRA,SIRPA,PTPN21,CAMK2G,FLNB,PTK2B,PTPN2,PDE7A,AKAP8,PTPN9,PPP1R3C,PPP1CB,ANAPC10,ANAPC1,PTPRF,PHKA2,GNG7,MPPE1,PLCD1,NFKBIA,PPP1R10,TGFB2,PPP3CA,MYLPF,ROCK1,GNAI3,PLCB4,PRKCI,ADD3,KDELR3,PTGS2,SFN,ADCY7,PRKAR1A
Ovarian Cancer Signaling	9.76E-01	1.61E-01	RAF1,GJA1,PA2G4,FGF9,PIK3R1,ABL1,HRAS,KRAS,FZD1,TCF3,TCF7,BCL2,AKT1,ARRB1,FZD4,EDN1,E2F1,Vegfb,CD44,PIK3R6,PIK3R2,PTGS2,PRKAR1A
Rac Signaling	9.7E-01	1.72E-01	MAP2K4,RAF1,TIAM1,MAP3K11,PTK2B,PIK3R1,HRAS,ITGA5,KRAS,PLD1,PAK1,IQGAP2,PRKCI,BAIAP2,CD44,PIK3R6,CYBB,SH3RF1,PIK3R2,ITGA4,NCKAP1
Role of Tissue Factor in Cancer	9.7E-01	1.81E-01	IL8,PTK2B,EGR1,PIK3R1,HRAS,KRAS,F3,PAK1,ARRB2,ARRB1,AKT1,MAPK14,GNA15,PDXP,PIK3R6,IL1B,RPS6KA4,PIK3R2,STAT5B,CSF2,MMP1
FLT3 Signaling in Hematopoietic Progenitor Cells	9.7E-01	1.95E-01	RAF1,BAD,PIK3R1,CREBBP,HRAS,KRAS,ATF2,EIF4EBP1,STAT4,AKT1,MAPK14,PIK3R6,RPS6KA4,PIK3R2,STAT5B
Antioxidant Action of Vitamin C	9.66E-01	1.57E-01	MAP2K4,SLC2A5,NAPEPLD,PLA2G7,PLD1,SLC2A3,PLCD1,IKBKB,PLCB4,NFKBIA,MAPK14,TXN,STAT5B,CSF2,NFKBIB,TXNRD2,PLA2G12A
Dermatan Sulfate Degradation (Metazoa)	9.64E-01	1.74E-01	HYAL2,GM2A,HYAL1,CD44
4-1BB Signaling in T Lymphocytes	9.53E-01	2.22E-01	MAP2K4,IKBKB,TRAF2,MAPK14,NFKBIA,IKBKAP,NFKBIB,ATF2
CD40 Signaling	9.47E-01	2E-01	MAP2K4,ICAM1,PIK3R1,IKBKB,FOS,TRAF2,NFKBIA,MAPK14,LTA,PIK3R6,IKBKAP,PIK3R2,NFKBIB,MAPKAPK2
Renal Cell Carcinoma Signaling	9.47E-01	1.89E-01	UBD,FOS,RAF1,RAPGEF1,PAK1,AKT1,PIK3R1,CREBBP,PIK3R6,HRAS,KRAS,PIK3R2,RAP1A,TCEB1
LPS-stimulated MAPK Signaling	9.42E-01	1.95E-01	MAP2K4,RAF1,PIK3R1,HRAS,KRAS,ATF2,IKBKB,FOS,PAK1,NFKBIA,PRKCI,MAPK14,PIK3R6,CD14,PIK3R2,NFKBIB
Differential Regulation of Cytokine Production in Macrophages and T Helper Cells by IL-17A and IL-17F	9.4E-01	2.78E-01	IL12B,IL1B,IL6,CSF3,CSF2
Colanic Acid Building Blocks Biosynthesis	9.4E-01	1.39E-01	GALK2,GALT,GALE,PMM2,MPI
IL-22 Signaling	9.36E-01	2.4E-01	MAP2K4,SOCS3,AKT1,MAPK14,IL10RB,STAT5B
Molecular Mechanisms of Cancer	9.32E-01	1.42E-01	MAP2K4,RAF1,RAPGEF1,BAD,PIK3R1,TAB2,HRAS,KRAS,ARHGEF1,MYC,ZBTB17,PAK1,CAMK2D,RHOB,GNA15,NFKBIB,RASA1,RALGDS,CREBBP,CDK6,RAPGEF3,TCF3,RAP1A,CCND2,E2F1,PIK3R6,DIABLO,CAMK2G,RALA,PA2G4,CTNNA1,ABL1,FZD1,BCL2,CHEK1,CASP6,AKT1,NFKBIA,TGFB2,PIK3R2,CHEK2,APAF1,MDM2,NBN,FADD,GNAI3,FOS,PLCB4,FZD4,MAPK14,PRKCI,ATR,ADCY7,PRKAR1A
Synaptic Long Term Potentiation	9.22E-01	1.46E-01	RAF1,PPP1R3C,CREBBP,PPP1CB,HRAS,RAPGEF3,KRAS,PPP3CC,RAP1A,ATF2,PLCD1,PLCB4,PRKCI,CAMK2D,PPP1R10,GNA15,PPP3CA,CAMK2G,PRKAR1A
Insulin Receptor Signaling	9.21E-01	1.69E-01	SOCS3,RAF1,RAPGEF1,BAD,SGK1,PIK3R1,CRKL,PPP1R3C,PPP1CB,HRAS,KRAS,NCK1,OCRL,PTPRF,EIF4EBP1,AKT1,PRKCI,SYNJ1,PPP1R10,INPP5B,PIK3R6,PIK3R2,STX4,PRKAR1A
LXR/RXR Activation	9.12E-01	1.62E-01	SCD,IL1A,TTR,C3,ECHS1,APOA4,TNFRSF1A,SERPINF1,NR1H3,ARG2,IL6,IL1R2,SREBF1,SAA1,FASN,MYLIP,CD14,IL1B,NCOR2,PTGS2,TNFRSF1B,HADH
TREM1 Signaling	9E-01	1.69E-01	IL8,ICAM1,AKT1,TLR7,LAT2,ITGA5,CD86,IL1B,IL6,CSF2,STAT5B,IRAK1
NF-κB Activation by Viruses	8.93E-01	1.93E-01	RAF1,PIK3R1,HRAS,ITGA5,KRAS,IKBKB,TRAF2,NFKBIA,RIPK1,PRKCI,AKT1,PIK3R6,IKBKAP,PIK3R2,NFKBIB,ITGA4
TWEAK Signaling	8.77E-01	2.11E-01	FADD,CASP6,IKBKB,TRAF2,RIPK1,NFKBIA,APAF1,NFKBIB
Cell Cycle: G1/S Checkpoint Regulation	8.69E-01	1.94E-01	PA2G4,PAK1IP1,CUL1,CDK6,ABL1,MDM2,HDAC5,MYC,HDAC3,CCND2,E2F1,TGFB2,ATR
PPARα/RXRα Activation	8.48E-01	1.61E-01	MAP2K4,RAF1,PRKAB1,HRAS,KRAS,ACVR2B,IL6,GK,AP2A2,PLCD1,IL1R2,IKBKB,NFKBIA,GNA15,FASN,TGFB2,STAT5B,NFKBIB,MED1,CREBBP,ACVR1,CKAP5,PLCB4,MAPK14,IL1B,SLC27A1,MEF2C,NCOR2,MED24,ADCY7,PRKAR1A
Superpathway of D-myo-inositol (1,4,5)-trisphosphate Metabolism	8.44E-01	1.82E-01	INPP1,SYNJ1,INPP5B,SEC16A,BPNT1,OCRL
DNA Double-Strand Break Repair by Non-Homologous End Joining	8.37E-01	2.11E-01	RAD50,PARP1,XRCC1,NBN
B Cell Activating Factor Signaling	8.29E-01	2E-01	MAP2K4,IKBKB,FOS,TRAF2,MAPK14,NFKBIA,NFATC3,IKBKAP,NFKBIB
Pancreatic Adenocarcinoma Signaling	8.23E-01	1.67E-01	MAP2K4,RAF1,NAPEPLD,RALA,PA2G4,BAD,PIK3R1,ABL1,MDM2,KRAS,PLD1,BCL2,AKT1,E2F1,Vegfb,PIK3R6,TGFB2,PIK3R2,PTGS2,RALGDS
Chemokine Signaling	8.17E-01	1.78E-01	FOS,GNAI3,RAF1,PLCB4,CAMK2D,MAPK14,MPRIP,PTK2B,CXCR4,PPP1CB,HRAS,KRAS,CAMK2G
Apoptosis Signaling	8.12E-01	1.89E-01	MAP2K4,RAF1,BAD,TNFRSF1A,APAF1,HRAS,KRAS,DFFA,PARP1,BCL2,ROCK1,IKBKB,CASP6,NFKBIA,CASP2,NFKBIB,TNFRSF1B,DIABLO
Ephrin B Signaling	7.95E-01	1.71E-01	ITSN1,CXCR4,GNG2,GNB5,HRAS,GNG7,NCK2,ROCK1,GNAI3,PAK1,GNA15,EFNB1,GNB2,VAV1
Role of NFAT in Cardiac Hypertrophy	7.88E-01	1.48E-01	MAP2K4,RAF1,PIK3R1,GNB5,CSNK1A1,HRAS,KRAS,IL6,GNG7,PLCD1,AKT1,CAMK2D,TGFB2,PIK3R2,PPP3CA,GNG2,MEF2A,PPP3CC,HDAC5,GNAI3,PLCB4,HDAC3,PRKCI,MAPK14,GNB2,PIK3R6,RCAN3,MEF2C,ADCY7,CAMK2G,PRKAR1A
IL-9 Signaling	7.84E-01	1.75E-01	SOCS3,PIK3R1,CISH,PIK3R6,BCL3,PIK3R2,STAT5B
Hematopoiesis from Pluripotent Stem Cells	7.84E-01	1.11E-01	IL8,IL1A,IL12B,IL6,CSF3,CSF2,IL7
Wnt/β-catenin Signaling	7.79E-01	1.37E-01	AXIN2,GJA1,PPP2R5D,CREBBP,ILK,CSNK1A1,CSNK1D,ACVR1,MDM2,FZD1,ACVR2B,TCF3,TCF7,UBD,MYC,AKT1,FZD4,CDH3,CD44,CSNK2A1,TLE3,TGFB2,PPP2R5E,SOX15
Aryl Hydrocarbon Receptor Signaling	7.7E-01	1.54E-01	IL1A,MED1,NQO2,NQO1,CDK6,APAF1,MDM2,IL6,ALDH9A1,SMARCA4,CHEK1,MYC,FOS,CCND2,ALDH3A2,E2F1,TGFB2,IL1B,ATR,NCOR2,ALDH16A1,NFE2L2,CHEK2,AHR,HSPB1
CMP-N-acetylneuraminate Biosynthesis I (Eukaryotes)	7.7E-01	1.11E-01	NAGK,NANS
Thioredoxin Pathway	7.7E-01	2.5E-01	TXN,TXNRD2
Phenylethylamine Degradation I	7.7E-01	1.82E-01	AOC2,ALDH3A2
Glycine Cleavage Complex	7.7E-01	1.33E-01	GCSH,AMT
IL-15 Signaling	7.69E-01	1.94E-01	RAF1,PIK3R1,HRAS,KRAS,BCL2,TRAF2,AKT1,MAPK14,PIK3R6,PIK3R2,CSF2,STAT5B,IL2RB
iNOS Signaling	7.67E-01	1.7E-01	IKBKB,IFNG,FOS,MAPK14,NFKBIA,CREBBP,CD14,NFKBIB,IRAK1
RAR Activation	7.65E-01	1.58E-01	MAP2K4,PIK3R1,MNAT1,SMARCA4,AKT1,PNRC1,CSNK2A1,TGFB2,PIK3R2,NR2F6,MAPKAPK2,STAT5B,MMP1,MED1,RDH11,CSK,CDK7,CREBBP,PARP1,FOS,PRKCI,MAPK14,TAF4,SMARCA2,IGFBP3,GTF2H1,NCOR2,ADCY7,HLTF,PRKAR1A
Endometrial Cancer Signaling	7.65E-01	1.93E-01	MYC,RAF1,AKT1,BAD,PIK3R1,PIK3R6,CTNNA1,ILK,HRAS,KRAS,PIK3R2
Gαq Signaling	7.62E-01	1.54E-01	RAF1,NAPEPLD,PTK2B,ADRBK1,NFATC3,PIK3R1,GNB5,GNG7,HRH1,IKBKB,NFKBIA,AKT1,GNA15,RHOB,PIK3R2,NFKBIB,PPP3CA,CSK,GNG2,PPP3CC,PLD1,ROCK1,PLCB4,PRKCI,GNB2,PIK3R6
Role of JAK family kinases in IL-6-type Cytokine Signaling	7.62E-01	2.22E-01	MAP2K4,SOCS1,SOCS3,MAPK14,IL6,STAT5B
Glutamate Receptor Signaling	7.62E-01	8.45E-02	SLC1A4,HOMER2,GLS,GNG2,SLC1A3,GNG7
CCR3 Signaling in Eosinophils	7.6E-01	1.48E-01	RAF1,MPRIP,PIK3R1,GNG2,GNB5,PPP1CB,HRAS,KRAS,GNG7,ROCK1,GNAI3,PLCB4,PAK1,PRKCI,MAPK14,GNB2,PIK3R6,PIK3R2,PLA2G12A
Erythropoietin Signaling	7.5E-01	1.79E-01	SOCS1,RAF1,SOCS3,PIK3R1,HRAS,KRAS,FOS,NFKBIA,PRKCI,AKT1,PIK3R6,PIK3R2,NFKBIB,STAT5B
Role of PI3K/AKT Signaling in the Pathogenesis of Influenza	7.38E-01	1.35E-01	KPNA3,GNAI3,IFNG,AKT1,NFKBIA,CRKL,PIK3R1,PIK3R6,PIK3R2,NFKBIB
CDP-diacylglycerol Biosynthesis I	7.29E-01	1.48E-01	AGPAT4,AGPAT6,AGPAT3,CDS2
Cysteine Biosynthesis III (mammalia)	7.29E-01	1.33E-01	CBS,AHCYL2,MAT2A,FTSJ2
Androgen Biosynthesis	7.27E-01	1.15E-01	EBP,SRD5A1,HSD3B7
NAD Phosphorylation and Dephosphorylation	7.27E-01	1.58E-01	NNT,ACP6,ACPL2
Citrulline Biosynthesis	7.27E-01	1.15E-01	PRODH,GLS,ARG2
Agranulocyte Adhesion and Diapedesis	7.25E-01	1.43E-01	CD99,IL1A,SELL,ICAM1,MMP14,CCL22,CXCL5,CXCL10,HRH1,ICAM2,MMP1,ITGA4,IL8,VCAM1,CXCR4,TNFRSF1A,MYH14,RDX,ITGA5,SELPLG,GNAI3,CLDN12,JAM3,PECAM1,MYH9,IL1B,CXCL2
Neurotrophin/TRK Signaling	7.23E-01	1.71E-01	MAP2K4,FOS,RAF1,AKT1,SPRY2,PIK3R1,CREBBP,PIK3R6,HRAS,KRAS,PIK3R2,FRS2,ATF2
Acyl Carrier Protein Metabolism	7.15E-01	1.67E-01	AASDHPPT
5-aminoimidazole Ribonucleotide Biosynthesis I	7.15E-01	5.56E-02	GART
L-DOPA Degradation	7.15E-01	7.69E-02	COMT
1,25-dihydroxyvitamin D3 Biosynthesis	7.15E-01	9.09E-02	POR
Thiosulfate Disproportionation III (Rhodanese)	7.15E-01	1.67E-01	TST
Cysteine Biosynthesis/Homocysteine Degradation	7.15E-01	1.25E-01	CBS
Sorbitol Degradation I	7.15E-01	2E-01	SORD
Sulfite Oxidation IV	7.15E-01	2.5E-01	SUOX
D-mannose Degradation	7.15E-01	3.33E-01	MPI
UDP-N-acetyl-D-galactosamine Biosynthesis I	7.15E-01	3.33E-01	GALE
Role of CHK Proteins in Cell Cycle Checkpoint Control	7.14E-01	1.93E-01	PPP2R5D,E2F1,ATMIN,MDC1,ATR,TLK2,PPP2R5E,CHEK2,RAD50,CHEK1,NBN
Cardiac Hypertrophy Signaling	7.11E-01	1.46E-01	MAP2K4,RAF1,MAP3K11,PIK3R1,GNB5,HRAS,KRAS,IL6,GNG7,PLCD1,AKT1,GNA15,RHOB,TGFB2,PIK3R2,MAPKAPK2,PPP3CA,ADRB2,MYLPF,CREBBP,GNG2,MEF2A,PPP3CC,ATF2,ROCK1,MAP3K12,GNAI3,PLCB4,MAPK14,GNB2,PIK3R6,MEF2C,MAP3K8,ADCY7,PRKAR1A,HSPB1
Mouse Embryonic Stem Cell Pluripotency	6.81E-01	1.62E-01	RAF1,ID2,ERAS,PIK3R1,CREBBP,HRAS,KRAS,FZD1,TCF3,TCF7,MYC,FZD4,MAPK14,AKT1,PIK3R6,PIK3R2
UVA-Induced MAPK Signaling	6.81E-01	1.68E-01	MAP2K4,PIK3R1,PARP2,ZC3HAV1,HRAS,KRAS,PARP12,PARP1,PLCD1,FOS,PLCB4,MAPK14,PIK3R6,RPS6KA4,PIK3R2,PARP14
Retinoic acid Mediated Apoptosis Signaling	6.81E-01	1.11E-01	FADD,IFNG,PARP2,ZC3HAV1,APAF1,PARP12,PARP14,PARP1
14-3-3-mediated Signaling	6.8E-01	1.65E-01	MAP2K4,RAF1,BAD,TNFRSF1A,PIK3R1,TUBA4A,HRAS,KRAS,TUBB2B,PLCD1,FOS,SRPK2,TRAF2,PLCB4,AKT1,PRKCI,MAPT,PIK3R6,PIK3R2,SFN
Virus Entry via Endocytic Pathways	6.71E-01	1.72E-01	FLNB,ITSN1,HLA-A,PIK3R1,ABL1,HRAS,ITGA5,KRAS,AP1B1,AP2A2,CD55,PRKCI,PIK3R6,PIK3R2,ITGB6,DNM2,ITGA4
IL-1 Signaling	6.71E-01	1.56E-01	MAP2K4,IL1A,TAB2,GNG2,GNB5,GNG7,IRAK1,FOS,IKBKB,GNAI3,NFKBIA,MAPK14,GNA15,GNB2,NFKBIB,ADCY7,PRKAR1A
Role of BRCA1 in DNA Damage Response	6.66E-01	1.69E-01	GADD45A,SMARCA2,E2F1,MDC1,ATR,HLTF,CHEK2,RAD50,SMARCA4,CHEK1,NBN
Assembly of RNA Polymerase II Complex	6.66E-01	1.96E-01	POLR2G,TAF9,POLR2C,TAF4,POLR2E,GTF2E1,CDK7,GTF2H1,POLR2K,MNAT1,TAF13
Production of Nitric Oxide and Reactive Oxygen Species in Macrophages	6.56E-01	1.42E-01	MAP2K4,APOA4,MAP3K11,PIK3R1,PPP1R3C,PPP1CB,ARG2,IKBKB,NFKBIA,AKT1,PPP1R10,RHOB,CYBB,PIK3R2,TNFRSF1B,NFKBIB,IFNG,TNFRSF1A,PPP2R5D,CREBBP,RAP1A,MAP3K12,FOS,MAPK14,PRKCI,CAT,PIK3R6,MAP3K8,PPP2R5E,SIRPA
Graft-versus-Host Disease Signaling	6.52E-01	1.4E-01	IFNG,PRF1,IL1A,HLA-A,CD86,IL1B,IL6
UVB-Induced MAPK Signaling	6.37E-01	1.82E-01	MAP2K4,FOS,PRKCI,AKT1,MAPK14,BAD,PIK3R1,PIK3R6,PIK3R2,EIF4EBP1
Endoplasmic Reticulum Stress Pathway	6.36E-01	2.22E-01	TRAF2,EIF2S1,HSPA5,TAOK3
Cholecystokinin/Gastrin-mediated Signaling	6.29E-01	1.7E-01	MAP2K4,RAF1,IL1A,PTK2B,MEF2A,HRAS,KRAS,ATF2,ROCK1,FOS,PLCB4,MAPK14,PRKCI,RHOB,CREM,IL1B,MEF2C,PTGS2
VDR/RXR Activation	6.27E-01	1.73E-01	IFNG,IGFBP6,MED1,HES1,CXCL10,PRKCI,GADD45A,TGFB2,CEBPA,CSNK2A1,IGFBP3,CD14,NCOR2,CSF2
Bladder Cancer Signaling	6.27E-01	1.52E-01	IL8,RAF1,PA2G4,MMP14,FGF9,ABL1,HRAS,MDM2,KRAS,MYC,THBS1,E2F1,Vegfb,MMP1
April Mediated Signaling	6.26E-01	1.86E-01	MAP2K4,IKBKB,FOS,TRAF2,MAPK14,NFKBIA,NFATC3,NFKBIB
Communication between Innate and Adaptive Immune Cells	6.22E-01	1.01E-01	CXCL10,IL8,IFNG,IL1A,HLA-A,IL12B,TLR7,CD86,IL1B,IL6,CSF2
IL-17A Signaling in Airway Cells	6.22E-01	1.51E-01	MAP2K4,IKBKB,AKT1,MAPK14,NFKBIA,PIK3R1,PIK3R6,CXCL5,PIK3R2,IL6,NFKBIB
EGF Signaling	6.22E-01	1.77E-01	MAP2K4,RAF1,FOS,AKT1,MAPK14,PIK3R1,PIK3R6,CSNK2A1,HRAS,PIK3R2,RASA1
Integrin Signaling	6.21E-01	1.63E-01	MAP2K4,RAF1,RAPGEF1,RALA,MPRIP,MAP3K11,PIK3R1,ABL1,ILK,HRAS,PPP1CB,KRAS,NCK1,NCK2,TSPAN3,PAK1,AKT1,RHOB,PIK3R2,ACTN1,ITGA4,ASAP1,CRKL,TSPAN2,ITGA5,TNK2,GIT1,RAP1A,ROCK1,ARF5,ITGAM,PIK3R6,ITGB6,NEDD9
NAD biosynthesis II (from tryptophan)	6.14E-01	8.82E-02	KMO,ABL1,IDO1
Choline Biosynthesis III	6.14E-01	1.36E-01	NAPEPLD,CEPT1,PLD1
Heme Biosynthesis II	6.14E-01	1.25E-01	ALAD,ALAS1,CPOX
Purine Nucleotides De Novo Biosynthesis II	6.14E-01	7.14E-02	ADSS,GMPS,GART
UDP-N-acetyl-D-galactosamine Biosynthesis II	6.14E-01	1.2E-01	GNPDA1,GALE,UAP1
Folate Transformations I	6.14E-01	9.38E-02	MTHFS,MTHFR,MTHFD2
Vitamin-C Transport	6.14E-01	1.36E-01	TXN,TXNRD2,SLC2A3
GDNF Family Ligand-Receptor Interactions	6.09E-01	1.64E-01	MAP2K4,RAF1,FOS,DOK2,PIK3R1,PIK3R6,HRAS,KRAS,NCK1,PIK3R2,FRS2,RASA1
Pyridoxal 5'-phosphate Salvage Pathway	6.09E-01	1.6E-01	MAP2K4,PAK1,PNPO,PIM1,SGK1,CDK7,CSNK1D,GRK6,CDK6,CSNK1A1,MAP3K8,IRAK1
GNRH Signaling	6.07E-01	1.45E-01	MAP2K4,RAF1,MAP3K11,EGR1,CREBBP,HRAS,KRAS,ATF2,FOS,MAP3K12,GNAI3,PLCB4,PAK1,MAPK14,PRKCI,CAMK2D,GNA15,MAP3K8,ADCY7,DNM2,CAMK2G,PRKAR1A
Role of Lipids/Lipid Rafts in the Pathogenesis of Influenza	6.05E-01	7.41E-02	FDPS,IFNG
Tetrahydrofolate Salvage from 5,10-methenyltetrahydrofolate	6.05E-01	2E-01	MTHFD2,GART
Tetrapyrrole Biosynthesis II	6.05E-01	1.43E-01	ALAD,ALAS1
Phosphatidylcholine Biosynthesis I	6.05E-01	1.18E-01	CEPT1,CHKB
Tryptophan Degradation to 2-amino-3-carboxymuconate Semialdehyde	6.05E-01	1.11E-01	KMO,IDO1
Glycogen Biosynthesis II (from UDP-D-Glucose)	6.05E-01	1.67E-01	GYG1,GBE1
Mineralocorticoid Biosynthesis	6.05E-01	9.09E-02	EBP,HSD3B7
Actin Cytoskeleton Signaling	6.02E-01	1.34E-01	RAF1,MPRIP,F2R,PIK3R1,HRAS,PPP1CB,KRAS,ARHGEF1,IQGAP2,PAK1,BAIAP2,PIK3R2,ARHGAP24,ACTN1,ITGA4,NCKAP1,TIAM1,FGF9,MYH14,MYLPF,CSK,CRKL,RDX,ITGA5,GIT1,ROCK1,PIK3R6,SSH3,MYH9,CD14,VAV1,WASF2
IGF-1 Signaling	5.97E-01	1.71E-01	IGFBP6,SOCS1,RAF1,SOCS3,BAD,PIK3R1,HRAS,KRAS,FOS,PRKCI,AKT1,IGFBP3,CSNK2A1,PIK3R6,PIK3R2,SFN,RASA1,PRKAR1A
MIF Regulation of Innate Immunity	5.95E-01	1.4E-01	MAP2K4,FOS,NFKBIA,CD14,PTGS2,NFKBIB,PLA2G12A
Netrin Signaling	5.95E-01	1.23E-01	NCK2,ENAH,NFATC3,PPP3CC,NCK1,PPP3CA,PRKAR1A
CREB Signaling in Neurons	5.93E-01	1.26E-01	RAF1,PIK3R1,GNB5,HRAS,KRAS,GNG7,PLCD1,CAMK2D,POLR2C,AKT1,GNA15,PIK3R2,GNG2,CREBBP,POLR2K,ATF2,POLR2G,GNAI3,PLCB4,PRKCI,POLR2E,GNB2,PIK3R6,ADCY7,CAMK2G,PRKAR1A
Toll-like Receptor Signaling	5.92E-01	1.61E-01	MAP2K4,IKBKB,FOS,MAPK14,NFKBIA,TICAM2,TAB2,TLR7,CD14,IRAK1
fMLP Signaling in Neutrophils	5.91E-01	1.46E-01	RAF1,NFATC3,PIK3R1,GNG2,GNB5,HRAS,KRAS,PPP3CC,GNG7,GNAI3,PLCB4,PRKCI,NFKBIA,GNB2,PIK3R6,CYBB,PIK3R2,NFKBIB,PPP3CA
Prolactin Signaling	5.9E-01	1.75E-01	MYC,FOS,SOCS3,RAF1,SOCS1,PRKCI,PIK3R1,CREBBP,PIK3R6,HRAS,KRAS,PIK3R2,STAT5B,TCF7
Cyclins and Cell Cycle Regulation	5.9E-01	1.56E-01	RAF1,CCND2,HDAC3,PA2G4,CDK7,PPP2R5D,E2F1,CUL1,TGFB2,ABL1,CDK6,ATR,PPP2R5E,HDAC5
Acute Phase Response Signaling	5.85E-01	1.61E-01	MAP2K4,SOCS3,RAF1,SOCS1,IL1A,PIK3R1,NOLC1,HRAS,KRAS,IL6,IRAK1,IKBKB,NFKBIA,AKT1,SAA1,PIK3R2,TNFRSF1B,NFKBIB,TTR,C3,TNFRSF1A,SERPINF1,TCF3,FOS,TRAF2,RIPK1,MAPK14,IL1B,C2
P2Y Purigenic Receptor Signaling Pathway	5.83E-01	1.49E-01	RAF1,PIK3R1,CREBBP,GNG2,GNB5,HRAS,KRAS,GNG7,ATF2,MYC,PLCD1,GNAI3,FOS,PLCB4,AKT1,PRKCI,GNB2,PIK3R6,PIK3R2,ADCY7,PRKAR1A
ErbB2-ErbB3 Signaling	5.8E-01	1.83E-01	MYC,RAF1,AKT1,BAD,PIK3R1,Nrg1,PIK3R6,HRAS,KRAS,PIK3R2,STAT5B
Sphingosine-1-phosphate Signaling	5.76E-01	1.32E-01	S1PR2,PTK2B,PIK3R1,ASAH1,PLCD1,CASP6,GNAI3,PLCB4,AKT1,RHOB,CASP2,SPHK1,PIK3R6,S1PR1,PIK3R2,ADCY7
VEGF Signaling	5.76E-01	1.54E-01	RAF1,PTK2B,BAD,PIK3R1,HRAS,KRAS,EIF2S1,BCL2,ROCK1,EIF2S2,AKT1,Vegfb,PIK3R6,PIK3R2,SFN,ACTN1
Paxillin Signaling	5.71E-01	1.52E-01	MAP2K4,PTK2B,CSK,PIK3R1,HRAS,ITGA5,KRAS,NCK1,NCK2,PAK1,ITGAM,MAPK14,PIK3R6,PIK3R2,ITGB6,ACTN1,ITGA4
Triacylglycerol Biosynthesis	5.61E-01	1.3E-01	AGPAT4,PPAP2A,PPAP2B,AGPAT6,AGPAT3,PPAP2C
Superpathway of Methionine Degradation	5.61E-01	9.38E-02	CBS,AHCYL2,MAT2A,CDO1,FTSJ2,SUOX
Interferon Signaling	5.61E-01	1.67E-01	SOCS1,IFNG,OAS1,PTPN2,IFI35,BCL2
Granzyme B Signaling	5.57E-01	2.5E-01	PRF1,APAF1,DFFA,PARP1
1D-myo-inositol Hexakisphosphate Biosynthesis II (Mammalian)	5.57E-01	1.43E-01	SYNJ1,INPP5B,SEC16A,OCRL
Phosphatidylglycerol Biosynthesis II (Non-plastidic)	5.57E-01	1.21E-01	AGPAT4,AGPAT6,AGPAT3,CDS2
D-myo-inositol (1,3,4)-trisphosphate Biosynthesis	5.57E-01	1.6E-01	SYNJ1,INPP5B,SEC16A,OCRL
Role of Pattern Recognition Receptors in Recognition of Bacteria and Viruses	5.49E-01	1.42E-01	MAP2K4,OAS1,C3,PIK3R1,IL6,EIF2S1,IFIH1,PRKCI,IL12B,DDX58,PIK3R6,TLR7,IL1B,CLEC6A,PIK3R2
Regulation of IL-2 Expression in Activated and Anergic T Lymphocytes	5.49E-01	1.69E-01	MAP2K4,RAF1,NFATC3,HRAS,KRAS,PPP3CC,IKBKB,FOS,NFKBIA,BCL10,LAT,TGFB2,VAV1,NFKBIB,PPP3CA
Aldosterone Signaling in Epithelial Cells	5.47E-01	1.43E-01	RAF1,DNAJC17,DNAJB12,HSPA14,SGK1,HSPH1,PIK3R1,KRAS,DNAJB2,HSPA5,DNAJA1,PLCD1,HSPA4,PLCB4,PRKCI,DNAJC5,HSPA12B,DNAJC14,DNAJC18,PIK3R6,PIK3R2,DNAJB6,DNAJC16,HSPB1
Endothelin-1 Signaling	5.45E-01	1.32E-01	RAF1,NAPEPLD,EDNRB,PIK3R1,HRAS,KRAS,PLA2G7,PLD1,PLCD1,MYC,FOS,GNAI3,CASP6,PLCB4,MAPK14,PRKCI,EDN1,GNA15,CASP2,SHC2,PIK3R6,PTGS2,PIK3R2,ADCY7,PLA2G12A
Cytotoxic T Lymphocyte-mediated Apoptosis of Target Cells	5.42E-01	8.14E-02	FADD,CASP6,PRF1,HLA-A,APAF1,DFFA,BCL2
Nucleotide Excision Repair Pathway	5.42E-01	2E-01	POLR2G,POLR2C,POLR2E,CDK7,GTF2H1,POLR2K,MNAT1
Phospholipase C Signaling	5.34E-01	1.33E-01	BLNK,RAF1,NAPEPLD,MPRIP,RALA,NFATC3,GNB5,HRAS,PPP1CB,KRAS,ARHGEF1,GNG7,RHOB,PPP3CA,RALGDS,PLA2G12A,ITGA4,MYLPF,CREBBP,GNG2,MEF2A,ITGA5,RAPGEF3,PPP3CC,RAP1A,PLD1,HDAC5,ATF2,PLCB4,HDAC3,PRKCI,LAT,GNB2,MEF2C,ADCY7
Xenobiotic Metabolism Signaling	5.34E-01	1.2E-01	MAP2K4,RAF1,IL1A,SULT1C4,MAP3K11,PIK3R1,NQO2,HRAS,KRAS,IL6,CHST2,HS6ST1,CAMK2D,ALDH3A2,KEAP1,PIK3R2,NFE2L2,AHR,MED1,PPP2R5D,CREBBP,NQO1,ALDH9A1,HDAC5,MAP3K12,MAPK14,PRKCI,CAT,PIK3R6,IL1B,MAP3K8,NCOR2,PPP2R5E,ALDH16A1,ABCC3,CAMK2G
CD28 Signaling in T Helper Cells	5.33E-01	1.44E-01	MAP2K4,NFATC3,CSK,PIK3R1,PPP3CC,PTPRC,FOS,IKBKB,PAK1,NFKBIA,AKT1,BCL10,LAT,PIK3R6,CD86,VAV1,PIK3R2,NFKBIB,PPP3CA
Non-Small Cell Lung Cancer Signaling	5.33E-01	1.52E-01	RAF1,AKT1,BAD,PA2G4,PIK3R1,E2F1,PIK3R6,CDK6,ABL1,HRAS,KRAS,PIK3R2
Role of Wnt/GSK-3β Signaling in the Pathogenesis of Influenza	5.28E-01	9.76E-02	IFNG,FZD4,CSNK1D,CSNK1A1,NCOA4,FZD1,TCF3,TCF7
DNA Double-Strand Break Repair by Homologous Recombination	5.22E-01	1.76E-01	ABL1,RAD50,NBN
Ephrin Receptor Signaling	5.19E-01	1.33E-01	RAF1,RAPGEF1,ITSN1,ABL1,GNB5,HRAS,KRAS,NCK1,GNG7,NCK2,PAK1,AKT1,GNA15,EFNB1,Vegfb,RASA1,ITGA4,CXCR4,CRKL,GNG2,CREBBP,ITGA5,RAP1A,ATF2,ROCK1,GNAI3,GNB2
HIF1α Signaling	5.14E-01	1.48E-01	SLC2A5,MMP14,PIK3R1,CREBBP,HRAS,MDM2,KRAS,TCEB1,SLC2A3,AKT1,MAPK14,EDN1,Vegfb,PIK3R6,PIK3R2,MMP1
Thrombopoietin Signaling	5.1E-01	1.59E-01	MYC,RAF1,FOS,PRKCI,PIK3R1,PIK3R6,HRAS,KRAS,PIK3R2,STAT5B
Androgen Signaling	5.04E-01	1.38E-01	KAT7,CDK7,CREBBP,GNG2,GNB5,POLR2K,MNAT1,GNG7,POLR2G,GNAI3,HSPA4,PRKCI,POLR2C,GNA15,POLR2E,GTF2E1,GNB2,NCOA4,GTF2H1,PRKAR1A
CXCR4 Signaling	4.98E-01	1.47E-01	MAP2K4,RAF1,CXCR4,EGR1,MYLPF,PIK3R1,GNG2,GNB5,HRAS,KRAS,GNG7,ROCK1,FOS,GNAI3,PLCB4,PAK1,PRKCI,AKT1,RHOB,GNA15,PIK3R6,GNB2,PIK3R2,ELMO2,ADCY7
Clathrin-mediated Endocytosis Signaling	4.96E-01	1.43E-01	APOA4,F2R,PIK3R1,GAK,NUMB,AP1B1,AP2A2,CD2AP,ARRB1,Vegfb,CSNK2A1,LDLRAP1,PIK3R2,SH3KBP1,DNM2,PPP3CA,MYO6,FGF9,ITGA5,MDM2,PPP3CC,UBD,ARRB2,SYNJ1,PIK3R6,RAB11A,ITGB6,MYO1E
FGF Signaling	4.94E-01	1.41E-01	RAF1,MAPK14,AKT1,FGF9,PIK3R1,CRKL,CREBBP,PIK3R6,HRAS,PIK3R2,MAPKAPK2,FRS2,ATF2
TGF-β Signaling	4.94E-01	1.46E-01	MAP2K4,RAF1,CREBBP,ACVR1,HRAS,KRAS,ACVR2B,TGIF1,INHBA,BCL2,FOS,MAPK14,TGFB2
TR/RXR Activation	4.9E-01	1.46E-01	MED1,PIK3R1,MDM2,BCL3,AKT1,HDAC3,SCARB1,SREBF1,FASN,PIK3R6,NCOA4,PIK3R2,NCOR2,TBL1XR1
Tryptophan Degradation III (Eukaryotic)	4.88E-01	8.33E-02	KMO,IDO1,HADH,GCDH
CDK5 Signaling	4.87E-01	1.58E-01	FOSB,LAMC1,RAF1,PPP1R10,MAPT,EGR1,PPP1R3C,PPP2R5D,ABL1,HRAS,PPP1CB,KRAS,PPP2R5E,ADCY7,PRKAR1A
Airway Pathology in Chronic Obstructive Pulmonary Disease	4.85E-01	2.22E-01	IL8,MMP1
Superoxide Radicals Degradation	4.85E-01	2.5E-01	CAT,NQO1
Bile Acid Biosynthesis, Neutral Pathway	4.85E-01	3.45E-02	CYP27A1,HSD3B7
Glucocorticoid Biosynthesis	4.85E-01	9.09E-02	EBP,HSD3B7
GDP-mannose Biosynthesis	4.85E-01	1.54E-01	PMM2,MPI
FcγRIIB Signaling in B Lymphocytes	4.85E-01	1.36E-01	MAP2K4,BLNK,AKT1,PIK3R1,PIK3R6,HRAS,KRAS,PIK3R2
Role of Oct4 in Mammalian Embryonic Stem Cell Pluripotency	4.85E-01	1.78E-01	AQR,CASP6,PHC1,JARID2,TDRD7,MEF2A,NR2F6,PARP1
MIF-mediated Glucocorticoid Regulation	4.69E-01	1.19E-01	NFKBIA,CD14,PTGS2,NFKBIB,PLA2G12A
Macropinocytosis Signaling	4.65E-01	1.58E-01	PAK1,PRKCI,PIK3R1,ANKFY1,PIK3R6,ITGA5,CD14,HRAS,KRAS,PIK3R2,ITGB6,CSF1R
ErbB Signaling	4.6E-01	1.61E-01	MAP2K4,RAF1,PIK3R1,HRAS,KRAS,NCK1,NCK2,FOS,PAK1,PRKCI,AKT1,MAPK14,PIK3R6,PIK3R2
G Protein Signaling Mediated by Tubby	4.58E-01	1.4E-01	PLCB4,GNG2,GNB5,GNB2,ABL1,GNG7
Notch Signaling	4.58E-01	1.4E-01	NOTCH2,FURIN,NUMB,HES1,JAG1,DTX2
Methylglyoxal Degradation I	4.58E-01	9.09E-02	HAGH
Serotonin and Melatonin Biosynthesis	4.58E-01	5.88E-02	AANAT
Spermine Biosynthesis	4.58E-01	1.43E-01	AMD1
Proline Degradation	4.58E-01	1.43E-01	PRODH
Alanine Degradation III	4.58E-01	1.67E-01	GPT2
S-methyl-5-thio-α-D-ribose 1-phosphate Degradation	4.58E-01	6.67E-02	APIP
Taurine Biosynthesis	4.58E-01	1.11E-01	CDO1
Alanine Biosynthesis II	4.58E-01	1.67E-01	GPT2
Palmitate Biosynthesis I (Animals)	4.58E-01	2.78E-02	FASN
Tetrahydrobiopterin Biosynthesis I	4.58E-01	9.09E-02	GCH1
Glutathione Redox Reactions II	4.58E-01	1.43E-01	GSR
Sulfate Activation for Sulfonation	4.58E-01	1.25E-01	PAPSS1
Ceramide Degradation	4.58E-01	7.14E-02	ASAH1
Fatty Acid Biosynthesis Initiation II	4.58E-01	1.43E-01	FASN
Glycoaminoglycan-protein Linkage Region Biosynthesis	4.58E-01	6.25E-02	XYLT2
Tetrahydrobiopterin Biosynthesis II	4.58E-01	7.69E-02	GCH1
Formaldehyde Oxidation II (Glutathione-dependent)	4.58E-01	1E-01	ADH5
Glutamine Degradation I	4.58E-01	2E-01	GLS
N-acetylglucosamine Degradation I	4.58E-01	1.25E-01	GNPDA1
Breast Cancer Regulation by Stathmin1	4.55E-01	1.34E-01	RAF1,PIK3R1,PPP1R3C,GNB5,HRAS,PPP1CB,KRAS,ARHGEF1,GNG7,TUBB2B,PAK1,CAMK2D,PPP1R10,PIK3R2,PPP2R5D,GNG2,TUBA4A,ROCK1,GNAI3,PLCB4,PRKCI,E2F1,PIK3R6,GNB2,PPP2R5E,ADCY7,CAMK2G,PRKAR1A
Germ Cell-Sertoli Cell Junction Signaling	4.54E-01	1.39E-01	MAP2K4,MAP3K11,TNFRSF1A,PIK3R1,ILK,TUBA4A,CTNNA1,HRAS,MLLT4,KRAS,TUBB2B,MAP3K12,PAK1,MAPK14,AKT1,RHOB,PPAP2B,KEAP1,PIK3R6,TGFB2,MAP3K8,PIK3R2,ACTN1
Hematopoiesis from Multipotent Stem Cells	4.45E-01	2.5E-01	CSF3,CSF2,IL7
Histamine Degradation	4.45E-01	1.03E-01	HNMT,ALDH3A2,ALDH9A1
Methionine Degradation I (to Homocysteine)	4.45E-01	1.3E-01	AHCYL2,MAT2A,FTSJ2
CNTF Signaling	4.45E-01	1.45E-01	RAF1,AKT1,PIK3R1,PIK3R6,HRAS,KRAS,RPS6KA4,PIK3R2
Cell Cycle: G2/M DNA Damage Checkpoint Regulation	4.45E-01	1.63E-01	GADD45A,CDK7,CUL1,MDM2,ATR,SFN,CHEK2,CHEK1
Neuregulin Signaling	4.32E-01	1.37E-01	MYC,RAF1,AKT1,PRKCI,BAD,ERBB2IP,PIK3R1,CRKL,HRAS,ITGA5,KRAS,PIK3R2,STAT5B,ITGA4
p70S6K Signaling	4.31E-01	1.54E-01	RAF1,IL4R,F2R,BAD,PIK3R1,PPP2R5D,HRAS,KRAS,PLD1,PLCD1,GNAI3,PLCB4,AKT1,PRKCI,MAPT,PIK3R6,PIK3R2,EEF2K,PPP2R5E,SFN
Fc Epsilon RI Signaling	4.31E-01	1.45E-01	MAP2K4,RAF1,PIK3R1,HRAS,KRAS,OCRL,MAPK14,PRKCI,AKT1,SYNJ1,INPP5B,LAT,PIK3R6,VAV1,PIK3R2,CSF2,PLA2G12A
Lipid Antigen Presentation by CD1	4.28E-01	1.38E-01	CD1D,CANX,AP1B1,AP2A2
IL-17A Signaling in Gastric Cells	4.19E-01	2E-01	MAP2K4,CXCL10,IL8,FOS,MAPK14
Sertoli Cell-Sertoli Cell Junction Signaling	4.14E-01	1.28E-01	MAP2K4,RAF1,MAP3K11,ILK,CTNNA1,HRAS,MLLT4,SYMPK,KRAS,TUBB2B,AKT1,PPAP2B,KEAP1,ACTN1,ITGA4,TNFRSF1A,TUBA4A,ITGA5,ATF2,MAP3K12,MAPK14,CLDN12,JAM3,MAP3K8,PRKAR1A
AMPK Signaling	4.1E-01	1.24E-01	CAB39,TAF9,PRKAB1,PPP2R5D,PIK3R1,SMARCA4,PFKFB2,EIF4EBP1,MAPK14,AKT1,SMARCA2,PPM1B,FASN,PIK3R6,AK4,PPM1A,PIK3R2,PPP2R5E,HLTF,PRKAR1A,ADRB2
Salvage Pathways of Pyrimidine Ribonucleotides	4.05E-01	1.26E-01	MAP2K4,SGK1,CDK7,CSNK1D,CDK6,CSNK1A1,APOBEC3A,IRAK1,PAK1,PIM1,GRK6,MAP3K8,CMPK1
IL-4 Signaling	4.05E-01	1.52E-01	SOCS1,IL4R,AKT1,SYNJ1,NFATC3,INPP5B,PIK3R1,PIK3R6,HRAS,KRAS,PIK3R2,OCRL
Prostanoid Biosynthesis	3.94E-01	1.33E-01	PTGES,PTGS2
Calcium Transport I	3.94E-01	1.43E-01	ATP2B1,ATP2A2
Histidine Degradation VI	3.94E-01	1E-01	MICAL1,UROC1
NGF Signaling	3.84E-01	1.43E-01	MAP2K4,RAF1,MAP3K11,PIK3R1,CREBBP,HRAS,KRAS,RAP1A,ATF2,ROCK1,MAP3K12,IKBKB,AKT1,PIK3R6,MAP3K8,RPS6KA4,PIK3R2
Glioma Signaling	3.81E-01	1.34E-01	RAF1,PA2G4,PIK3R1,CDK6,ABL1,HRAS,MDM2,KRAS,CAMK2D,PRKCI,AKT1,E2F1,PIK3R6,PIK3R2,CAMK2G
Fatty Acid α-oxidation	3.81E-01	1.43E-01	ALDH3A2,PTGS2,ALDH9A1
Dopamine Receptor Signaling	3.76E-01	1.16E-01	GCH1,PPP1R10,PPP2R5D,COMT,PPP1R3C,PPP1CB,PPP2R5E,SLC18A2,ADCY7,PCBD1,PRKAR1A
Role of JAK1, JAK2 and TYK2 in Interferon Signaling	3.75E-01	1.48E-01	SOCS1,RAF1,IFNG,PTPN2
Dermatan Sulfate Biosynthesis (Late Stages)	3.75E-01	8.33E-02	CHST2,HS6ST1,SULT1C4,CHST14
Role of JAK2 in Hormone-like Cytokine Signaling	3.73E-01	1.39E-01	SOCS1,SOCS3,STAT5B,HLTF,SIRPA
Thyroid Cancer Signaling	3.73E-01	1.67E-01	PPARG,CXCL10,MYC,HRAS,KRAS,TCF3,TCF7
NF-κB Signaling	3.59E-01	1.44E-01	IL1A,TNFRSF1A,PIK3R1,CREBBP,TAB2,HRAS,KRAS,IRAK1,IL1R2,IKBKB,TRAF2,RIPK1,AKT1,NFKBIA,BCL10,LTA,PIK3R6,CSNK2A1,TLR7,IL1B,MAP3K8,LTBR,PIK3R2,NFKBIB,TNFRSF1B
G Beta Gamma Signaling	3.56E-01	1.19E-01	RAF1,GNG2,GNB5,HRAS,KRAS,GNG7,GNAI3,PAK1,PRKCI,AKT1,GNA15,GNB2,DNM2,PRKAR1A
Epithelial Adherens Junction Signaling	3.52E-01	1.49E-01	RAPGEF1,MYH14,SNAI1,ACVR1,TUBA4A,CTNNA1,HRAS,MLLT4,KRAS,ACVR2B,TCF3,RAP1A,TCF7,CLIP1,TUBB2B,NOTCH2,AKT1,KEAP1,BAIAP2,TGFB2,MYH9,ACTN1
T Helper Cell Differentiation	3.49E-01	1.53E-01	STAT4,IFNG,IL4R,IL23R,IL12B,TNFRSF1A,IL10RB,CD86,IL6,TNFRSF1B,ICOSLG
Growth Hormone Signaling	3.49E-01	1.45E-01	SOCS1,SOCS3,FOS,PRKCI,PIK3R1,PIK3R6,CEBPA,IGFBP3,RPS6KA4,PIK3R2,STAT5B
Estrogen-Dependent Breast Cancer Signaling	3.47E-01	1.37E-01	FOS,AKT1,PIK3R1,CREBBP,PIK3R6,HRAS,KRAS,PIK3R2,STAT5B,ATF2
Signaling by Rho Family GTPases	3.43E-01	1.3E-01	MAP2K4,RAF1,MAP3K11,PTK2B,PIK3R1,GNB5,ARHGEF1,CDC42EP2,Sept9,GNG7,CLIP1,PAK1,GNA15,RHOB,CDH3,BAIAP2,CYBB,PIK3R2,ITGA4,SEPT5,MYLPF,GNG2,RDX,ITGA5,CDC42EP3,PLD1,ROCK1,FOS,GNAI3,MAP3K12,PRKCI,GNB2,PIK3R6
UVC-Induced MAPK Signaling	3.42E-01	1.9E-01	MAP2K4,RAF1,FOS,PRKCI,MAPK14,HRAS,KRAS,ATR
Natural Killer Cell Signaling	3.36E-01	1.28E-01	RAF1,PIK3R1,HRAS,KRAS,NCK1,OCRL,PAK1,PRKCI,AKT1,SYNJ1,INPP5B,LAT,PIK3R6,VAV1,PIK3R2
Dermatan Sulfate Biosynthesis	3.33E-01	6.85E-02	CHST2,HS6ST1,XYLT2,SULT1C4,CHST14
Caveolar-mediated Endocytosis Signaling	3.27E-01	1.41E-01	FLNB,CD55,ITGAM,ITSN1,HLA-A,ABL1,ITGA5,FLOT1,ITGB6,DNM2,DYRK3,ITGA4
Superpathway of Citrulline Metabolism	3.26E-01	7.89E-02	PRODH,GLS,ARG2
Putrescine Degradation III	3.26E-01	1E-01	ALDH3A2,SAT2,ALDH9A1
DNA damage-induced 14-3-3σ Signaling	3.26E-01	1.43E-01	AKT1,ATR,SFN
L-carnitine Biosynthesis	3.24E-01	7.69E-02	ALDH9A1
Pentose Phosphate Pathway (Oxidative Branch)	3.24E-01	9.09E-02	PGD
NADH Repair	3.24E-01	1.11E-01	CARKD
Spermine and Spermidine Degradation I	3.24E-01	7.14E-02	SAT2
Glycerol Degradation I	3.24E-01	8.33E-02	GK
Spermidine Biosynthesis I	3.24E-01	1.25E-01	AMD1
Trans, trans-farnesyl Diphosphate Biosynthesis	3.24E-01	1E-01	FDPS
L-cysteine Degradation I	3.24E-01	9.09E-02	CDO1
S-adenosyl-L-methionine Biosynthesis	3.24E-01	1.25E-01	MAT2A
Tyrosine Biosynthesis IV	3.24E-01	1.25E-01	PCBD1
Role of IL-17A in Psoriasis	3.23E-01	1.54E-01	IL8,CXCL5
Histidine Degradation III	3.23E-01	1.11E-01	UROC1,MTHFD2
Type II Diabetes Mellitus Signaling	3.21E-01	1.06E-01	MAP2K4,PPARG,SOCS1,SOCS3,PRKAB1,TNFRSF1A,PIK3R1,IKBKB,TRAF2,NFKBIA,PRKCI,AKT1,PIK3R6,SLC27A1,PIK3R2,TNFRSF1B,NFKBIB
Thrombin Signaling	3.17E-01	1.35E-01	RAF1,MPRIP,F2R,PIK3R1,GNB5,HRAS,PPP1CB,KRAS,ARHGEF1,GNG7,PLCD1,IKBKB,AKT1,CAMK2D,GNA15,RHOB,PIK3R2,MYLPF,GNG2,ROCK1,GNAI3,PLCB4,PRKCI,MAPK14,GNB2,PIK3R6,ADCY7,CAMK2G
Colorectal Cancer Metastasis Signaling	3.15E-01	1.26E-01	MAP2K4,ADRBK1,BAD,PIK3R1,MMP14,GNB5,HRAS,KRAS,FZD1,IL6,GNG7,TCF7,MYC,AKT1,ARRB1,RHOB,Vegfb,TGFB2,TLR7,PIK3R2,MMP1,RALGDS,IFNG,TNFRSF1A,GNG2,TCF3,FOS,FZD4,PIK3R6,GNB2,PTGS2,ADCY7,PRKAR1A
LPS/IL-1 Mediated Inhibition of RXR Function	2.97E-01	1.08E-01	MAP2K4,IL1A,SULT1C4,ALAS1,IRAK1,CHST2,IL1R2,HS6ST1,SCARB1,ALDH3A2,XPO1,FABP5,FABP3,TNFRSF1B,HMGCS1,TNFRSF1A,NR1H3,ALDH9A1,TRAF2,SREBF1,CAT,IL1B,CD14,SLC27A1,ABCC3,ALDH16A1
Cell Cycle Control of Chromosomal Replication	2.97E-01	1.56E-01	CDK7,ORC3,CDK6,ORC6,CHEK2
Relaxin Signaling	2.91E-01	1.17E-01	PDE7A,PIK3R1,GNG2,GNB5,RAP1A,GNG7,MPPE1,PDE8A,FOS,GNAI3,NFKBIA,AKT1,GNA15,GNB2,PIK3R6,PIK3R2,NFKBIB,ADCY7,PRKAR1A
IL-15 Production	2.89E-01	1.29E-01	PRKCI,MAP3K11,PTK2B,IL6
Telomerase Signaling	2.81E-01	1.54E-01	RAF1,PPP2R5D,PIK3R1,DKC1,ABL1,HRAS,KRAS,HDAC5,MYC,AKT1,HDAC3,E2F1,PIK3R6,PIK3R2,PPP2R5E,IL2RB
MSP-RON Signaling Pathway	2.73E-01	1.2E-01	IFNG,ITGAM,IL12B,PIK3R1,PIK3R6,PIK3R2
FAK Signaling	2.68E-01	1.27E-01	RAF1,PAK1,AKT1,ASAP1,PIK3R1,CSK,PIK3R6,HRAS,ITGA5,KRAS,PIK3R2,TNS1,ITGA4
Antiproliferative Role of Somatostatin Receptor 2	2.67E-01	1.25E-01	PIK3R1,GNG2,PIK3R6,GNB5,GNB2,HRAS,KRAS,PIK3R2,GNG7
Glutaryl-CoA Degradation	2.66E-01	8.33E-02	HADH,GCDH
Ketogenesis	2.66E-01	9.52E-02	BDH2,HMGCS1
Pentose Phosphate Pathway	2.66E-01	8.7E-02	PGD,TKT
tRNA Splicing	2.64E-01	1.09E-01	PDE8A,TSEN15,PDE7A,TSEN54,MPPE1
FXR/RXR Activation	2.63E-01	1.19E-01	MAP2K4,PPARG,IL1A,SLC4A2,AKT1,SCARB1,CYP27A1,SREBF1,FASN,CREBBP,NR1H3,IL1B
Oncostatin M Signaling	2.45E-01	1.71E-01	RAF1,HRAS,KRAS,CHI3L1,STAT5B,MMP1
GABA Receptor Signaling	2.45E-01	1.07E-01	UBD,NSF,UBQLN1,AP1B1,AP2A2,ALDH9A1
B Cell Development	2.4E-01	9.09E-02	PTPRC,CD86,IL7
Dopamine Degradation	2.4E-01	7.89E-02	ALDH3A2,COMT,ALDH9A1
Acetone Degradation I (to Methylglyoxal)	2.4E-01	8.33E-02	POR,FAM213B,CYP2J2
Superpathway of Geranylgeranyldiphosphate Biosynthesis I (via Mevalonate)	2.4E-01	8.11E-02	MVD,FDPS,HMGCS1
NAD Biosynthesis from 2-amino-3-carboxymuconate Semialdehyde	2.4E-01	5.88E-02	ABL1
Sphingosine and Sphingosine-1-phosphate Metabolism	2.4E-01	4.76E-02	ASAH1
Serine Biosynthesis	2.4E-01	7.69E-02	PSAT1
Heme Biosynthesis from Uroporphyrinogen-III I	2.4E-01	9.09E-02	CPOX
Lysine Degradation II	2.4E-01	5.26E-02	AASDHPPT
Purine Ribonucleosides Degradation to Ribose-1-phosphate	2.4E-01	5.26E-02	ADAL
Geranylgeranyldiphosphate Biosynthesis	2.4E-01	1.25E-01	FDPS
Lysine Degradation V	2.4E-01	3.57E-02	AASDHPPT
Salvage Pathways of Pyrimidine Deoxyribonucleotides	2.4E-01	4.76E-02	APOBEC3A
Arginine Degradation I (Arginase Pathway)	2.4E-01	7.69E-02	ARG2
Pregnenolone Biosynthesis	2.4E-01	7.69E-02	MICAL1
Phenylalanine Degradation I (Aerobic)	2.4E-01	8.33E-02	PCBD1
Granzyme A Signaling	2.2E-01	1E-01	PRF1,CREBBP
Telomere Extension by Telomerase	2.2E-01	1.18E-01	RAD50,NBN
Selenocysteine Biosynthesis II (Archaea and Eukaryotes)	1.82E-01	5.88E-02	SARS
Adenine and Adenosine Salvage III	1.82E-01	6.25E-02	ADAL
Tyrosine Degradation I	1.82E-01	6.67E-02	FAH
