# Supplementary material for: Comparative Functional Genomics and the Bovine Macrophage Response to Strains of the Mycobacterium Genus
Source: Front Immunol. 2014 Nov 5;5:536. doi: 10.3389/fimmu.2014.00536 (PMC4220711; doi:10.3389/fimmu.2014.00536)
Supplement: Supplementary file 5 [file Table_5.XLS]

## Sheet: Sheet0
© 2000-2014 Ingenuity Systems, Inc. All rights reserved.	Canonical pathways identified by IPA® for the DE genes unique to M. bovis-infected MDM detected at 24 hpi.
Ingenuity Canonical Pathways	-log(p-value)	Ratio	Molecules
Activation of IRF by Cytosolic Pattern Recognition Receptors	6.43E00	3.75E-01	TRAF3,NFKBIE,IL6,IRF3,NFKB1,IFIH1,TANK,JUN,NFKBIA,SIKE1,NFKBIB,DHX58,IL10,IKBKE,IRF9,NFKB2,ADAR,ISG15,FADD,IRF7,RIPK1,LTA,DDX58,IKBKAP,STAT2,IFIT2,TNF
IL-6 Signaling	4.94E00	3.39E-01	IL6ST,SOCS3,SOCS1,IL1A,NFKBIE,SOS2,PIK3R5,HRAS,IL6,NFKB1,PIK3R4,SHC1,NFKBIA,JUN,MAP2K2,MAPK3,SOS1,MRAS,NFKBIB,MAPKAPK2,MAP2K1,MAP3K14,AKT2,NRAS,TNFAIP6,RRAS,IL6R,IL36A,IKBKE,STAT3,IL1R1,NFKB2,FOS,TRAF2,IL18,MAPK14,IL1RN,PIK3R6,IL1B,TNF,A2M,HSPB1
Role of RIG1-like Receptors in Antiviral Innate Immunity	4.92E00	3.47E-01	DHX58,TRAF3,NFKBIE,IKBKE,NFKB2,IRF3,NFKB1,FADD,TANK,IFIH1,TRAF2,IRF7,RIPK1,NFKBIA,DDX58,NFKBIB,TRIM25
CD40 Signaling	4.8E00	4E-01	TRAF3,ICAM1,NFKBIE,PIK3R5,PIK3R4,NFKB1,TANK,JUN,NFKBIA,MAP2K2,MAPK3,MAPKAPK2,NFKBIB,MAP2K1,TRAF1,FCER2,MAP3K14,ATF1,IKBKE,STAT3,NFKB2,FOS,TRAF2,MAPK14,LTA,PIK3R6,IKBKAP,JAK3
Erythropoietin Signaling	4.53E00	3.72E-01	SOCS3,SOCS1,NFKBIE,SOS2,PIK3R5,HRAS,PIK3R4,NFKB1,SHC1,JUN,NFKBIA,MAP2K2,MAPK3,SOS1,MRAS,STAT5B,NFKBIB,MAP2K1,PRKD3,STAT5A,RPS6KB1,AKT2,NRAS,RRAS,NFKB2,FOS,PRKCI,PLCG2,PIK3R6
NF-κB Activation by Viruses	4.41E00	3.73E-01	CCR5,NFKBIE,PIK3R5,HRAS,NFKB1,PIK3R4,ITGB3,NFKBIA,MAPK3,ITGAV,MRAS,NFKBIB,PRKD3,ITGB5,ITGA4,ITGB1,MAP3K14,AKT2,NRAS,RRAS,ITGA6,ITGA5,IKBKE,NFKB2,ITGAL,TRAF2,RIPK1,PRKCI,PIK3R6,IKBKAP,EIF2AK2
JAK/Stat Signaling	4.09E00	3.86E-01	SOCS3,SOCS1,PIAS2,SOS2,SOCS2,PIK3R5,HRAS,IL6,PIK3R4,SHC1,MAP2K2,MAPK3,SOS1,PTPN1,MRAS,STAT5B,MAP2K1,STAT5A,AKT2,NRAS,RRAS,STAT3,STAT4,FOS,PIK3R6,STAT2,JAK3
PPAR Signaling	4E00	3.14E-01	PPARA,IL1A,NFKBIE,SOS2,HRAS,NFKB1,SHC1,JUN,NFKBIA,MAP2K2,MAPK3,SOS1,MRAS,STAT5B,NFKBIB,MAP2K1,PPARG,STAT5A,MAP3K14,NRAS,RRAS,IL36A,NR1H3,IKBKE,NFKB2,IL1R1,FOS,IL18,TRAF2,IL1RN,NCOA1,IL1B,TNF
Role of Hypercytokinemia/hyperchemokinemia in the Pathogenesis of Influenza	3.99E00	3.18E-01	CXCL10,IFNG,IL18,CCR5,IL1A,IL12B,IL1RN,IL15,IL36A,IL1B,IL6,CCL5,TNF,IL17A
Altered T Cell and B Cell Signaling in Rheumatoid Arthritis	3.83E00	3.15E-01	IL1A,TRAF3,HLA-DQB1,IL6,NFKB1,FAS,CXCL13,TGFB1,HLA-DRA,TNFSF13B,IFNG,MAP3K14,IL10,RELB,IL15,IL36A,NFKB2,IL17A,IL18,CD80,TLR5,IL1RN,IL12B,TNFSF13,LTA,TLR6,FCER1G,IL1B,TNF
Role of BRCA1 in DNA Damage Response	3.79E00	3.54E-01	TP53,RBL2,ATF1,RBBP8,MDC1,UIMC1,RPA1,PLK1,RAD50,NBN,CHEK1,MSH2,RFC4,GADD45A,E2F1,MSH6,C19orf40,RFC2,BRCA1,HLTF,CHEK2,FANCA,RFC3
Role of JAK1 and JAK3 in γc Cytokine Signaling	3.66E00	3.28E-01	STAT5A,SOCS1,SOCS3,IL4R,NRAS,PTK2B,RRAS,IL21R,IL15,PIK3R5,HRAS,STAT3,PIK3R4,SHC1,SYK,IRS1,MAPK3,MRAS,PIK3R6,STAT5B,JAK3,IL2RB
IL-2 Signaling	3.6E00	3.97E-01	STAT5A,SOCS1,AKT2,NRAS,PTK2B,RRAS,SOS2,PIK3R5,HRAS,PIK3R4,FOS,SHC1,JUN,MAP2K2,SYK,MAPK3,SOS1,MRAS,PIK3R6,STAT5B,JAK3,MAP2K1,IL2RB
Prolactin Signaling	3.39E00	3.5E-01	SOCS3,SOCS1,FYN,SOS2,SOCS2,PIK3R5,HRAS,PIK3R4,NR3C1,MYC,SHC1,JUN,MAP2K2,MAPK3,SOS1,MRAS,STAT5B,MAP2K1,PRKD3,STAT5A,NRAS,RRAS,STAT3,FOS,PRKCI,IRS1,PLCG2,PIK3R6
TNFR2 Signaling	3.38E00	4.24E-01	TANK,FOS,MAP3K14,TRAF2,JUN,NFKBIA,LTA,NFKBIE,IKBKE,NFKB2,NFKBIB,NFKB1,TNF,TRAF1
Role of Pattern Recognition Receptors in Recognition of Bacteria and Viruses	3.35E00	2.83E-01	PIK3R5,C1QC,IRF3,CCL5,C1QB,IL6,NFKB1,PIK3R4,IFIH1,MAPK3,CASP1,CLEC6A,RIPK2,PRKD3,PTX3,OAS1,IL10,NFKB2,IRF7,PRKCI,TLR5,IL12B,PLCG2,SYK,TLR6,DDX58,PIK3R6,IL1B,EIF2AK2,TNF
IL-10 Signaling	3.33E00	3.21E-01	SOCS3,MAP3K14,IL1A,CCR5,IL4R,IL10,NFKBIE,IL36A,IKBKE,ARG2,NFKB2,STAT3,IL1R1,IL6,NFKB1,FOS,IL18,MAPK14,JUN,NFKBIA,IL1RN,IL10RB,IL1B,NFKBIB,TNF
TREM1 Signaling	3.29E00	3.1E-01	ITGB1,STAT5A,AKT2,ICAM1,TYROBP,IL10,ITGA5,CD83,IL6,NFKB2,STAT3,NFKB1,IRAK1,IL18,TLR5,PLCG2,MAPK3,TLR6,CASP1,IL1B,STAT5B,TNF
PI3K Signaling in B Lymphocytes	3.28E00	2.86E-01	CD81,FYN,ATF7,NFATC3,NFKBIE,HRAS,PLEKHA4,NFKB1,PTEN,PLCD1,CAMK2D,NFKBIA,JUN,MAP2K2,MAPK3,MRAS,ATF4,NFKBIB,MAP2K1,IL4R,AKT2,NRAS,ATF1,ITPR2,RRAS,IKBKE,PPP3CC,PLCL2,MALT1,NFKB2,FOS,PRKCI,DAPP1,BCL10,SYK,IRS1,PLCG2,LYN,VAV1,PIK3AP1
Role of Macrophages, Fibroblasts and Endothelial Cells in Rheumatoid Arthritis	3.25E00	2.14E-01	SOCS1,SOCS3,TRAF3,NFATC3,CSNK1A1,HRAS,IL6,PIK3R4,MYC,CAMK2D,MAP2K2,TGFB1,MAPK3,MRAS,ATF4,NFKBIB,PRKD3,TNFSF13B,MAP3K14,AKT2,RRAS,IL6R,IL36A,VEGFC,PPP3CC,PLCL2,STAT3,APC,IL18,IL1RN,PLCG2,PIK3R6,TNF,IL6ST,IL1A,ICAM1,NFKBIE,PIK3R5,CEBPD,FZD1,CCL5,NFKB1,IRAK1,PLCD1,ROR2,TRADD,NFKBIA,JUN,CEBPA,MAPKAPK2,NOS2,MAP2K1,FCGR3A,TRAF1,VCAM1,NRAS,IL10,IL15,IKBKE,TCF7L1,IL1R1,IL17A,IL16,FOS,TRAF2,MAPK14,PRKCI,R…
4-1BB Signaling in T Lymphocytes	3.24E00	4.17E-01	MAP3K14,NFKBIE,IKBKE,NFKB2,NFKB1,TRAF2,NFKBIA,JUN,MAPK14,MAP2K2,MAPK3,IKBKAP,NFKBIB,MAP2K1,TRAF1
Graft-versus-Host Disease Signaling	3.24E00	3E-01	IFNG,IL1A,HLA-A,IL36A,HLA-DQB1,IL6,FAS,PRF1,IL18,CD80,IL1RN,HLA-DRA,FCER1G,IL1B,TNF
p38 MAPK Signaling	3.18E00	2.8E-01	IL1A,TIFA,DDIT3,TAB2,FAS,IRAK1,CDC25B,TGFBR2,MYC,TRADD,TGFB1,ATF4,EEF2K,MAPKAPK2,PLA2G12A,TP53,RPS6KB1,MAPKAPK3,ATF1,IL36A,RPS6KA5,IL1R1,FADD,DAXX,IL18,TRAF2,MAX,MAPK14,IL1RN,IL1B,MEF2C,TNF,HSPB1
Communication between Innate and Adaptive Immune Cells	3.12E00	2.02E-01	IFNG,IL1A,IL10,HLA-A,IL15,IL36A,CD83,IL6,CCL5,CXCL10,IL18,CD80,TLR5,IL12B,IL1RN,TNFSF13,HLA-DRA,TLR6,FCER1G,IL1B,TNF,TNFSF13B
IL-9 Signaling	3.12E00	3.5E-01	SOCS3,STAT5A,SOCS2,PIK3R5,BCL3,STAT3,NFKB2,NFKB1,PIK3R4,IRS1,PIK3R6,JAK3,STAT5B,TNF
IL-15 Signaling	3.05E00	3.58E-01	STAT5A,AKT2,NRAS,RRAS,IL15,PIK3R5,HRAS,NFKB2,STAT3,PIK3R4,NFKB1,IL17A,SHC1,TRAF2,MAPK14,MAP2K2,SYK,MAPK3,MRAS,PIK3R6,STAT5B,JAK3,MAP2K1,IL2RB
Glucocorticoid Receptor Signaling	3.01E00	2.52E-01	PRKACB,TAF11,YWHAH,HSPA14,NFATC3,SOS2,HRAS,GTF2E2,IL6,PIK3R4,MNAT1,TAF13,TGFBR2,HSPA4,MAP2K2,HMGB1,TGFB1,MAPK3,MRAS,NFKBIB,MAP3K14,TAF9,STAT5A,AKT2,RRAS,POLR2K,PPP3CC,STAT3,MED14,TAF9B,POLR2E,IL1RN,PRKACA,PIK3R6,NCOA1,GTF2H1,TNF,ICAM1,NFKBIE,POLR2J,PIK3R5,GTF2H2,TAF7,CCL5,GTF2A1,NFKB1,NR3C1,SHC1,GTF2B,JUN,NFKBIA,ANXA1,SOS1,CEBPA,TAF3,STAT5B,NOS2,MAP2K1,TAF2,ADRB2,IFNG,CCNH,VCAM1,NRAS,IL10,TAF5L,I…
Thrombopoietin Signaling	3E00	3.33E-01	STAT5A,NRAS,RRAS,PIK3R5,HRAS,STAT3,PIK3R4,MYC,FOS,SHC1,PRKCI,JUN,MAP2K2,PLCG2,MAPK3,SOS1,MRAS,PIK3R6,STAT5B,PRKD3,MAP2K1
GM-CSF Signaling	2.8E00	3.24E-01	AKT2,NRAS,RRAS,SOS2,PIK3R5,HRAS,PPP3CC,STAT3,PIK3R4,CSF2RB,SHC1,CAMK2D,MAP2K2,MAPK3,SOS1,MRAS,HCK,PIK3R6,LYN,STAT5B,BCL2A1,MAP2K1
T Helper Cell Differentiation	2.76E00	3.33E-01	IL6ST,IFNG,IL4R,IL10,IL21R,IL6R,IFNGR2,IL6,STAT3,HLA-DQB1,BCL6,IL17A,STAT4,TGFBR2,IL18,CD80,IL23R,IL12B,TGFB1,HLA-DRA,ICOS,IL10RB,FCER1G,TNF
Role of Cytokines in Mediating Communication between Immune Cells	2.76E00	2.36E-01	IFNG,IL18,IL1A,TGFB1,IL12B,IL1RN,IL10,IL15,IL36A,IL1B,IL6,TNF,IL17A
Interferon Signaling	2.76E00	3.61E-01	SOCS1,IFNG,OAS1,PTPN2,MX1,IFNGR2,IFI35,IRF9,IFNAR2,BAK1,MED14,IFITM1,STAT2
IL-4 Signaling	2.75E00	3.16E-01	RPS6KB1,SOCS1,IL4R,AKT2,NRAS,IL13RA1,RRAS,NFATC3,SOS2,PIK3R5,HRAS,HMGA1,HLA-DQB1,PIK3R4,NR3C1,SHC1,SYNJ1,IRS1,INPP5B,HLA-DRA,SOS1,PIK3R6,MRAS,JAK3,FCER2
Role of Tissue Factor in Cancer	2.73E00	2.93E-01	FYN,PTK2B,PIK3R5,HRAS,PIK3R4,ITGB3,PTEN,ARRB1,MAPK3,ITGAV,HCK,MRAS,STAT5B,FGR,ITGB5,TP53,ITGB1,STAT5A,RPS6KB1,P4HB,AKT2,NRAS,RRAS,EGR1,ITGA6,VEGFC,PLAUR,RPS6KA5,F3,ARRB2,MAPK14,PIK3R6,LYN,IL1B
HMGB1 Signaling	2.61E00	3.13E-01	IL1A,ICAM1,PIK3R5,RBBP7,HRAS,NFKB1,PIK3R4,JUN,HMGB1,MAP2K2,RHOB,MAPK3,MRAS,RHOU,KAT2A,MAP2K1,IFNG,AKT2,VCAM1,NRAS,HAT1,RRAS,IFNGR2,NFKB2,IL1R1,FOS,MAPK14,KAT6A,PIK3R6,TNF,FNBP1
Regulation of IL-2 Expression in Activated and Anergic T Lymphocytes	2.6E00	3.15E-01	FYN,NFATC3,NFKBIE,SOS2,HRAS,NFKB1,TGFBR2,JUN,NFKBIA,MAP2K2,TGFB1,MAPK3,SOS1,MRAS,NFKBIB,MAP2K1,NRAS,RRAS,IKBKE,MALT1,PPP3CC,NFKB2,FOS,CD80,BCL10,PLCG2,LAT,VAV1
SAPK/JNK Signaling	2.6E00	2.72E-01	NFATC3,SOS2,PIK3R5,HRAS,PIK3R4,GNG7,TRADD,SHC1,GNG11,JUN,GADD45A,SOS1,MRAS,TP53,MAP4K2,NRAS,RRAS,CRKL,GNG2,FADD,DAXX,TRAF2,RIPK1,GAB1,IRS1,FCER1G,PIK3R6,GNG5
B Cell Receptor Signaling	2.56E00	2.57E-01	NFATC3,NFKBIE,SOS2,PIK3R5,HRAS,BCL6,NFKB1,PIK3R4,PTEN,SHC1,CAMK2D,NFKBIA,JUN,MAP2K2,MAPK3,INPP5B,SOS1,MRAS,ATF4,NFKBIB,MAP2K1,RPS6KB1,MAP3K14,AKT2,NRAS,RRAS,EGR1,IKBKE,PPP3CC,MALT1,NFKB2,MAPK14,SYNJ1,GAB1,DAPP1,BCL10,SYK,PLCG2,PIK3R6,LYN,VAV1,PIK3AP1,MAP3K8,BCL2A1
Role of CHK Proteins in Cell Cycle Checkpoint Control	2.56E00	3.51E-01	TP53,PPP2R5D,MDC1,RPA1,PLK1,CDK1,RAD50,NBN,CHEK1,PPP2R1A,PCNA,RFC4,E2F1,RFC2,TLK2,BRCA1,PPP2R1B,CHEK2,CDK2,RFC3
EIF2 Signaling	2.55E00	2.65E-01	RPS4Y1,RPL22,RPL27A,SOS2,HRAS,PIK3R4,RPS7,MAP2K2,RPL7A,MAPK3,MRAS,RPL36,PABPC1,AKT2,RPL3,RRAS,RPL7L1,RPL10A,RPL15,RPL39,RPS15,PIK3R6,EIF3K,RPL24,PPP1CC,EIF2AK4,RPS18,PIK3R5,PPP1CB,RPS8,RPL26,RPL14,RPS21,EIF2B2,SHC1,RPL18A,SOS1,RPS9,RPLP2,RPS5,MAP2K1,RPL13,RPL4,NRAS,AGO2,RPS27L,RPL9,EIF3F,RPL28,EIF3I,RPL32,EIF2AK2,EIF2AK3
Cell Cycle Control of Chromosomal Replication	2.53E00	4.06E-01	MCM6,CDT1,CDC6,ORC6,RPA1,MCM4,MCM3,MCM2,ORC4,CHEK2,CDK2,ORC1,MCM7
B Cell Activating Factor Signaling	2.53E00	3.56E-01	MAP3K14,TRAF3,NFATC3,NFKBIE,IKBKE,NFKB2,NFKB1,FOS,TRAF2,NFKBIA,JUN,MAPK14,IKBKAP,NFKBIB,TNFSF13B,TRAF1
IGF-1 Signaling	2.51E00	3.05E-01	PRKACB,SOCS3,SOCS1,YWHAH,SOS2,SOCS2,PIK3R5,HRAS,PIK3R4,SHC1,JUN,MAP2K2,MAPK3,SOS1,MRAS,RASA1,MAP2K1,RPS6KB1,AKT2,YWHAG,NRAS,RRAS,STAT3,FOS,NEDD4,PRKAR2B,PRKCI,IRS1,IGFBP3,PIK3R6,PRKACA,PRKAR1A
Crosstalk between Dendritic Cells and Natural Killer Cells	2.5E00	2.5E-01	IFNG,TYROBP,HLA-A,CD69,IL15,TNFSF10,CD83,IL6,NFKB2,NFKB1,ITGAL,FAS,CSF2RB,IL18,PRF1,CAMK2D,CD80,MICB,IL12B,LTA,HLA-DRA,ACTG2,TNF,IL2RB
TNFR1 Signaling	2.49E00	3.27E-01	MAP4K2,MAP3K14,NFKBIE,IKBKE,NFKB2,NFKB1,FADD,TANK,FOS,TRADD,TRAF2,RIPK1,JUN,NFKBIA,CASP2,NFKBIB,TNF
Acute Phase Response Signaling	2.48E00	2.72E-01	SOCS3,SOCS1,SOS2,HRAS,IL6,MAP2K2,MAPK3,MRAS,NFKBIB,MAP3K14,AKT2,TTR,RRAS,IL6R,IL36A,NFKB2,STAT3,HMOX2,IL18,IL1RN,TNF,C2,RBP4,IL6ST,SERPING1,IL1A,NFKBIE,SOCS2,NFKB1,NR3C1,IRAK1,SHC1,TRADD,JUN,NFKBIA,SOS1,MAP2K1,NRAS,SERPINF1,IKBKE,IL1R1,FOS,TRAF2,HP,RIPK1,MAPK14,CRABP2,IL1B,A2M
Insulin Receptor Signaling	2.47E00	2.68E-01	PRKACB,FOXO4,FYN,PPP1CC,RAPGEF1,SOCS3,PPP1R3C,SOS2,PIK3R5,HRAS,PPP1CB,NCK1,PIK3R4,EIF2B2,PTEN,SHC1,MAP2K2,PPP1R7,MAPK3,INPP5B,PTPN1,SOS1,RPTOR,MRAS,MAP2K1,RPS6KB1,AKT2,NRAS,RRAS,CRKL,PRKCI,PRKAR2B,SYNJ1,GAB1,IRS1,PIK3R6,PRKACA,PRKAR1A
Role of PI3K/AKT Signaling in the Pathogenesis of Influenza	2.46E00	2.43E-01	KPNA3,IFNG,CCR5,AKT2,NFKBIE,CRKL,PIK3R5,CCL5,NFKB2,IRF3,NFKB1,PIK3R4,NFKBIA,MAP2K2,MAPK3,PIK3R6,NFKBIB,MAP2K1
NF-κB Signaling	2.43E00	2.64E-01	PRKACB,AZI2,IL1A,TRAF3,TGFBR3,NFKBIE,TAB2,PIK3R5,HRAS,NFKB1,PIK3R4,IRAK1,TGFBR2,TANK,TNIP1,NFKBIA,MRAS,NFKBIB,TNFSF13B,MAP3K14,AKT2,NRAS,RRAS,RELB,IL36A,IL1R1,MALT1,NFKB2,IGF2R,TRAF2,IL18,RIPK1,TLR5,IL1RN,BCL10,LTA,PLCG2,TLR6,PIK3R6,FCER1G,PRKACA,IL1B,MAP3K8,FGFRL1,EIF2AK2,TNF
Type I Diabetes Mellitus Signaling	2.41E00	2.67E-01	SOCS1,SOCS3,HLA-A,NFKBIE,SOCS2,HLA-DQB1,NFKB1,FAS,IRAK1,TRADD,PRF1,NFKBIA,HLA-DRA,NFKBIB,NOS2,IFNG,MAP3K14,ICA1,IFNGR2,IKBKE,IL1R1,NFKB2,FADD,TRAF2,RIPK1,MAPK14,CD80,IL12B,LTA,FCER1G,IL1B,TNF
HGF Signaling	2.4E00	2.92E-01	RAPGEF1,SOS2,PIK3R5,HRAS,IL6,PIK3R4,ELF4,JUN,MAP2K2,ETS2,HGF,MAPK3,SOS1,MRAS,MAP2K1,PRKD3,MAP3K14,AKT2,NRAS,RRAS,CRKL,STAT3,RAP1A,FOS,ELF2,PRKCI,GAB1,PLCG2,PIK3R6,MAP3K8,CDK2
GDNF Family Ligand-Receptor Interactions	2.39E00	3.01E-01	NRAS,ITPR2,RRAS,SOS2,PIK3R5,HRAS,GFRA2,NCK1,PIK3R4,FOS,SHC1,JUN,MAP2K2,GAB1,PLCG2,IRS1,MAPK3,SOS1,MRAS,PIK3R6,MAP2K1,RASA1
IL-3 Signaling	2.38E00	3.24E-01	STAT5A,RAPGEF1,AKT2,NRAS,RRAS,CRKL,PIK3R5,HRAS,PPP3CC,STAT3,PIK3R4,SHC1,CSF2RB,FOS,JUN,PRKCI,MAP2K2,MAPK3,SOS1,MRAS,PIK3R6,STAT5B,MAP2K1,PRKD3
Hereditary Breast Cancer Signaling	2.36E00	2.81E-01	PIK3R5,POLR2J,HRAS,DDB2,PIK3R4,RAD50,PTEN,CHEK1,GADD45A,MRAS,RFC2,BRCA1,CHEK2,TP53,AKT2,NRAS,RRAS,RPA1,POLR2K,Hdac9,CDK1,NBN,HDAC5,UBD,HDAC3,MSH2,RFC4,POLR2E,H2AFX,E2F1,PIK3R6,C19orf40,MSH6,HLTF,FANCA,RFC3
ERK/MAPK Signaling	2.33E00	2.36E-01	PRKACB,RAPGEF1,YWHAH,SOS2,HRAS,PIK3R4,MYC,MAP2K2,PPP1R7,ETS2,MAPK3,MRAS,ATF4,PLA2G12A,ITGA4,YWHAG,RRAS,CRKL,ITGA5,RAPGEF3,STAT3,RAP1A,PPP2R1A,PLCG2,PIK3R6,PRKACA,HSPB1,FYN,PPP1CC,PTK2B,PPP1R3C,PIK3R5,PPP1CB,SHC1,ELF4,SOS1,MAP2K1,ITGB1,PPARG,NRAS,ATF1,PPP2R5D,RPS6KA5,FOS,ELF2,PRKCI,PRKAR2B,PPP2R1B,PRKAR1A
Renin-Angiotensin Signaling	2.32E00	2.62E-01	PRKACB,PTK2B,SOS2,PIK3R5,HRAS,CCL5,NFKB1,PIK3R4,SHC1,JUN,MAP2K2,MAPK3,SOS1,MRAS,MAP2K1,PRKD3,GNAS,NRAS,RRAS,ITPR2,STAT3,NFKB2,FOS,PRKAR2B,MAPK14,PRKCI,PLCG2,SHC2,PIK3R6,PRKACA,PTGER2,TNF,PRKAR1A
IL-17A Signaling in Airway Cells	2.28E00	2.74E-01	AKT2,NFKBIE,PIK3R5,CCL20,IKBKE,IL6,STAT3,NFKB2,PIK3R4,NFKB1,PTEN,IL17A,MAPK14,NFKBIA,MAP2K2,MAPK3,PIK3R6,NFKBIB,JAK3,MAP2K1
Oncostatin M Signaling	2.24E00	4.29E-01	IL6ST,STAT5A,EPAS1,NRAS,RRAS,HRAS,STAT3,SHC1,MAP2K2,MAPK3,SOS1,MRAS,STAT5B,JAK3,MAP2K1
April Mediated Signaling	2.24E00	3.49E-01	MAP3K14,TRAF3,NFATC3,NFKBIE,IKBKE,NFKB2,NFKB1,FOS,TRAF2,NFKBIA,JUN,MAPK14,TNFSF13,NFKBIB,TRAF1
PKCθ Signaling in T Lymphocytes	2.23E00	2.31E-01	FYN,NFATC3,NFKBIE,SOS2,PIK3R5,HRAS,HLA-DQB1,NFKB1,PIK3R4,JUN,CAMK2D,NFKBIA,MAPK3,HLA-DRA,SOS1,MRAS,NFKBIB,MAP3K14,NRAS,RRAS,IKBKE,MALT1,PPP3CC,NFKB2,FOS,CD80,BCL10,PLCG2,LAT,PIK3R6,FCER1G,MAP3K8,VAV1
Dendritic Cell Maturation	2.2E00	2.01E-01	IL1A,ICAM1,HLA-A,NFKBIE,PIK3R5,CD83,HLA-DQB1,IL6,NFKB1,PIK3R4,PLCD1,NFKBIA,MAPK3,HLA-DRA,ATF4,NFKBIB,FCGR3A,MAP3K14,AKT2,TYROBP,IL10,RELB,IL15,IL36A,CD58,IKBKE,PLCL2,NFKB2,STAT4,IL18,MAPK14,CD80,IL1RN,IL12B,LTA,PLCG2,PIK3R6,FCER1G,IL1B,STAT2,IRF8,TNF
Sertoli Cell-Sertoli Cell Junction Signaling	2.17E00	2.24E-01	PRKACB,TGFBR3,CTNNA1,JAM2,MLLT4,HRAS,SYMPK,TUBB,TUBB2B,PTEN,JUN,TJAP1,CLDN4,MAP2K2,MAPK3,KEAP1,MRAS,MTMR2,ACTG2,NOS2,MAP2K1,ACTN1,ITGA4,ITGB1,MAP3K14,AKT2,NRAS,RRAS,TUBA4A,ITGA5,YBX3,EPN2,F11R,MAPK14,PRKAR2B,JAM3,CLDN1,PRKACA,MAP3K8,ACTN4,CLINT1,TNF,A2M,PRKAR1A
Death Receptor Signaling	2.15E00	2.97E-01	MAP3K14,NFKBIE,TNFSF10,IKBKE,NFKB2,NFKB1,FAS,FADD,TANK,DAXX,TRADD,TRAF2,RIPK1,NFKBIA,CASP2,CFLAR,NFKBIB,TNF,HSPB1
PDGF Signaling	2.15E00	2.94E-01	NRAS,RRAS,CRKL,SOS2,PIK3R5,HRAS,STAT3,PIK3R4,MYC,FOS,SHC1,JUN,SYNJ1,MAP2K2,PLCG2,INPP5B,MAPK3,SOS1,PIK3R6,SPHK1,MRAS,EIF2AK2,JAK3,RASA1,MAP2K1
Mismatch Repair in Eukaryotes	2.15E00	3.33E-01	PCNA,MSH2,RFC4,MSH6,RFC2,FEN1,RPA1,RFC3
ErbB2-ErbB3 Signaling	2.15E00	3.33E-01	STAT5A,NRAS,RRAS,SOS2,PIK3R5,HRAS,STAT3,PIK3R4,PTEN,MYC,SHC1,JUN,MAP2K2,MAPK3,SOS1,MRAS,PIK3R6,STAT5B,JAK3,MAP2K1
Angiopoietin Signaling	2.14E00	2.97E-01	STAT5A,AKT2,NRAS,RRAS,NFKBIE,PIK3R5,HRAS,IKBKE,NFKB2,NCK1,PIK3R4,NFKB1,TNIP1,NFKBIA,SOS1,MRAS,PIK3R6,ANGPT4,IKBKAP,NFKBIB,STAT5B,RASA1
Renal Cell Carcinoma Signaling	2.14E00	2.97E-01	RAPGEF1,AKT2,NRAS,RRAS,SOS2,PIK3R5,HRAS,PIK3R4,RAP1A,TCEB1,UBD,FOS,JUN,MAP2K2,GAB1,TGFB1,MAPK3,HGF,SOS1,MRAS,PIK3R6,MAP2K1
IL-17A Signaling in Fibroblasts	2.11E00	3.5E-01	NFKBIE,CEBPD,IKBKE,NFKB2,IL6,NFKBIZ,NFKB1,IL17A,FOS,NFKBIA,JUN,MAPK14,MAPK3,NFKBIB
Prostate Cancer Signaling	2.07E00	2.73E-01	PA2G4,SRD5A1,NFKBIE,SUV39H1,SOS2,PIK3R5,HRAS,PIK3R4,NFKB1,PTEN,NFKBIA,MAP2K2,MAPK3,SOS1,MRAS,ATF4,NFKBIB,MAP2K1,TP53,AKT2,CCNE2,NRAS,RRAS,NFKB2,E2F1,PIK3R6,CDK2
FLT3 Signaling in Hematopoietic Progenitor Cells	2.03E00	2.99E-01	STAT5A,RPS6KB1,AKT2,NRAS,RRAS,SOS2,PIK3R5,HRAS,RPS6KA5,STAT3,PIK3R4,STAT4,SHC1,MAPK14,MAP2K2,MAPK3,SOS1,MRAS,PIK3R6,ATF4,STAT2,STAT5B,MAP2K1
ErbB4 Signaling	2.02E00	2.99E-01	NRAS,RRAS,SOS2,PIK3R5,HRAS,NCSTN,PSEN2,PSENEN,PIK3R4,SHC1,PRKCI,MAP2K2,PLCG2,MAPK3,SOS1,MRAS,PIK3R6,MAP2K1,PRKD3,PSEN1
PPARα/RXRα Activation	2.02E00	2.44E-01	PPARA,PRKACB,TGFBR3,NFKBIE,SOS2,HRAS,ACVR2B,IL6,NFKB1,ADIPOR1,PLCD1,TGFBR2,SHC1,NFKBIA,JUN,MAP2K2,TGFB1,GPD2,MAPK3,FASN,SOS1,LPL,MRAS,STAT5B,GOT2,NFKBIB,MAP2K1,ITGB5,MAP3K14,NRAS,GNAS,ACAA1,RRAS,CKAP5,CD36,IKBKE,PLCL2,IL1R1,NFKB2,MAPK14,PRKAR2B,IRS1,PLCG2,PRKACA,IL1B,MEF2C,PRKAR1A
Fatty Acid β-oxidation I	2.02E00	2.67E-01	HADHB,ACSL3,ECHS1,ACAA1,ACSL6,ACSL5,SDS,HSD17B4,ACAA2,ECI1,HADH,HSD17B8
Chronic Myeloid Leukemia Signaling	2.01E00	2.86E-01	PA2G4,SUV39H1,SOS2,PIK3R5,HRAS,PIK3R4,NFKB1,TGFBR2,MYC,MAP2K2,TGFB1,MAPK3,SOS1,MRAS,STAT5B,MAP2K1,TP53,STAT5A,AKT2,RBL2,NRAS,RRAS,CRKL,IKBKE,NFKB2,Hdac9,HDAC5,HDAC3,E2F1,PIK3R6
Paxillin Signaling	2E00	2.59E-01	PTK2B,SOS2,PIK3R5,HRAS,NCK1,PIK3R4,PTPN12,ITGB3,ITGAE,NCK2,SOS1,MRAS,ITGAV,ACTG2,ITGB5,ACTN1,ITGA4,ITGB1,NRAS,RRAS,ITGA6,ITGA5,ITGAL,ARF1,MAPK14,ARHGEF6,PIK3R6,ACTN4,ITGB6
TWEAK Signaling	1.98E00	3.42E-01	FADD,TRADD,MAP3K14,TRAF2,TRAF3,NFKBIA,RIPK1,NFKBIE,IKBKE,NFKB2,NFKBIB,NFKB1,TRAF1
Retinoic acid Mediated Apoptosis Signaling	1.95E00	1.94E-01	IFNG,PARP16,PARP10,PARP2,TNFSF10,PARP12,PARP3,PARP9,FADD,RARA,CRABP2,PARP11,CFLAR,PARP14
iNOS Signaling	1.93E00	2.83E-01	IFNG,NFKBIE,IFNGR2,IKBKE,HMGA1,NFKB2,NFKB1,IRAK1,FOS,NFKBIA,JUN,MAPK14,NOS2,NFKBIB,JAK3
Induction of Apoptosis by HIV1	1.91E00	3.23E-01	TP53,MAP3K14,SLC25A4,NFKBIE,IKBKE,NFKB2,NFKB1,SLC25A5,BAK1,FAS,FADD,TRADD,DAXX,TRAF2,RIPK1,NFKBIA,DFFB,IKBKAP,NFKBIB,TNF,TRAF1
Androgen Signaling	1.91E00	2.34E-01	PRKACB,POLR2J,GNB5,GTF2H2,GTF2E2,MNAT1,NFKB1,GTF2A1,GNG7,HSPA4,SHC1,GTF2B,GNG11,JUN,MAPK3,MRAS,NCOA4,TAF2,PRKD3,CALR,CCNH,GNAS,SHBG,GNG2,POLR2K,NFKB2,PRKAR2B,PRKCI,POLR2E,NCOA1,PRKACA,GTF2H1,GNG5,PRKAR1A
Production of Nitric Oxide and Reactive Oxygen Species in Macrophages	1.89E00	2.23E-01	PPARA,PPP1CC,PPP1R3C,NFKBIE,PIK3R5,PPP1CB,ARG2,NFKB1,PIK3R4,JUN,NFKBIA,RHOB,PPP1R7,CYBA,MAPK3,RHOU,CYBB,S100A8,NOS2,NFKBIB,MAP2K1,PRKD3,IFNG,MAP3K14,AKT2,APOM,PPP2R5D,IFNGR2,IKBKE,NCF4,NFKB2,RAP1A,FOS,PPP2R1A,MAPK14,PRKCI,PLCG2,CAT,PIK3R6,MAP3K8,IRF8,JAK3,TNF,PPP2R1B,FNBP1,SIRPA,RBP4
Role of JAK2 in Hormone-like Cytokine Signaling	1.88E00	3.06E-01	SHC1,SOCS1,SOCS3,STAT5A,IRS1,PTPN1,SOCS2,STAT3,STAT5B,HLTF,SIRPA
RANK Signaling in Osteoclasts	1.83E00	2.42E-01	MAP3K14,AKT2,PTK2B,MITF,NFKBIE,TAB2,PIK3R5,IKBKE,NFKB2,PPP3CC,PIK3R4,NFKB1,FOS,TRAF2,MAPK14,JUN,NFKBIA,MAP2K2,MAPK3,PIK3R6,MAP3K8,NFKBIB,MAP2K1
Polyamine Regulation in Colon Cancer	1.81E00	3.1E-01	PPARG,MYC,MAX,AZIN1,PSMF1,SAT2,PSME3,ODC1,APC
Role of JAK1, JAK2 and TYK2 in Interferon Signaling	1.81E00	3.33E-01	SOCS1,IFNG,PTPN2,IFNGR2,STAT2,STAT3,NFKB2,IFNAR2,NFKB1
Role of PKR in Interferon Induction and Antiviral Response	1.79E00	3.26E-01	TP53,IFNG,TRAF3,NFKBIE,TAB2,IKBKE,NFKB2,NFKB1,FADD,TRAF2,MAPK14,NFKBIA,EIF2AK2,NFKBIB,TNF
Melanoma Signaling	1.79E00	3.26E-01	TP53,AKT2,NRAS,RRAS,MITF,PIK3R5,HRAS,PIK3R4,PTEN,MAP2K2,MAPK3,E2F1,MRAS,PIK3R6,MAP2K1
ATM Signaling	1.79E00	2.9E-01	TP53,SMC3,MDC1,CDK1,RAD50,NBN,CHEK1,NFKBIA,JUN,MAPK14,SMC2,GADD45A,H2AFX,ATF4,TLK2,BRCA1,CHEK2,CDK2
Role of NFAT in Regulation of the Immune Response	1.76E00	2.21E-01	FYN,NFATC3,NFKBIE,SOS2,GNB5,PIK3R5,CSNK1A1,HRAS,HLA-DQB1,NFKB1,PIK3R4,GNG7,NFKBIA,GNG11,JUN,MAP2K2,MAPK3,SOS1,HLA-DRA,MRAS,NFKBIB,MAP2K1,FCGR3A,AKT2,NRAS,GNAS,RRAS,ITPR2,GNG2,IKBKE,PPP3CC,NFKB2,FOS,CD80,SYK,PLCG2,LAT,PIK3R6,FCER1G,LYN,RCAN3,GNG5,IKBKAP,MEF2C
Cysteine Biosynthesis III (mammalia)	1.76E00	2.33E-01	CBS,AHCYL1,SUV39H1,PRMT5,AHCYL2,FTSJ2,AHCY
NADH Repair	1.76E00	3.33E-01	APOA1BP,GAPDH,CARKD
Glutathione Biosynthesis	1.76E00	2.73E-01	GCLC,GCLM,GSS
Myo-inositol Biosynthesis	1.76E00	3.75E-01	IMPA1,IMPAD1,IMPA2
Neuregulin Signaling	1.76E00	2.45E-01	SOS2,HRAS,PTEN,MYC,SHC1,MAP2K2,MAPK3,SOS1,MRAS,ERRFI1,STAT5B,MAP2K1,PRKD3,ITGA4,ITGB1,RPS6KB1,STAT5A,AKT2,NRAS,RRAS,CRKL,ITGA5,PRKCI,PLCG2,PSEN1
Molecular Mechanisms of Cancer	1.75E00	2.02E-01	PRKACB,RAPGEF1,SUV39H1,SOS2,TAB2,HRAS,NCSTN,PIK3R4,MYC,TGFBR2,ZBTB17,CAMK2D,MAP2K2,RHOB,TGFB1,MAPK3,MRAS,NFKBIB,BRCA1,PRKD3,RASA1,RALGDS,TP53,CCNE2,AKT2,RRAS,RAPGEF3,AURKA,NFKB2,RAP1A,APC,DAXX,MAX,GAB1,IRS1,E2F1,ARHGEF6,PRKACA,PIK3R6,CFLAR,CDK2,FNBP1,FYN,RALA,PA2G4,NFKBIE,PIK3R5,CTNNA1,PSEN2,PSENEN,FZD1,NFKB1,FAS,CHEK1,CDC25B,SHC1,JUN,NFKBIA,SOS1,RHOU,MAP2K1,CHEK2,BMP1,NRAS,GNAS,HAT1,BAK1,NBN,FAD…
Role of JAK family kinases in IL-6-type Cytokine Signaling	1.75E00	3.7E-01	IL6ST,SOCS1,SOCS3,STAT5A,MAPK14,MAPK3,IL6R,STAT3,IL6,STAT5B
Small Cell Lung Cancer Signaling	1.72E00	2.47E-01	TP53,TRAF3,CCNE2,AKT2,PA2G4,SUV39H1,NFKBIE,PIK3R5,IKBKE,NFKB2,PIK3R4,NFKB1,PTEN,MYC,TRAF2,MAX,NFKBIA,E2F1,PIK3R6,NFKBIB,CDK2,TRAF1
Assembly of RNA Polymerase II Complex	1.68E00	3.21E-01	TAF9,CCNH,TAF11,TAF5L,POLR2J,GTF2H2,POLR2K,GTF2E2,TAF7,GTF2A1,MNAT1,TAF13,TAF9B,GTF2B,POLR2E,GTF2H1,TAF3,TAF2
Tec Kinase Signaling	1.68E00	2.2E-01	FYN,PTK2B,PIK3R5,GNB5,TNFSF10,NFKB1,PIK3R4,FAS,GNG7,GNG11,RHOB,RHOU,HCK,MRAS,ACTG2,STAT5B,PRKD3,FGR,ITGA4,ITGB1,STAT5A,GNAS,GNG2,ITGA5,STAT3,NFKB2,STAT4,FADD,FOS,PRKCI,PLCG2,PIK3R6,FCER1G,LYN,GNG5,VAV1,STAT2,JAK3,TNF,FNBP1
Role of IL-17A in Arthritis	1.67E00	2.7E-01	NFKBIE,PIK3R5,CCL20,CCL5,NFKB2,PIK3R4,NFKB1,IL17A,NFKBIA,MAPK14,MAP2K2,MAPK3,PIK3R6,NFKBIB,MAPKAPK2,NOS2,MAP2K1
Differential Regulation of Cytokine Production in Intestinal Epithelial Cells by IL-17A and IL-17F	1.67E00	3.48E-01	IFNG,IL1A,IL10,IL12B,IL1B,CCL5,TNF,IL17A
CNTF Signaling	1.67E00	2.73E-01	IL6ST,RPS6KB1,NRAS,RRAS,PIK3R5,HRAS,RPS6KA5,STAT3,PIK3R4,MAP2K2,MAPK3,SOS1,MRAS,PIK3R6,MAP2K1
Systemic Lupus Erythematosus Signaling	1.62E00	1.72E-01	PPIH,KLK1,IL1A,HLA-A,NFATC3,SOS2,HNRNPA2B1,PIK3R5,HRAS,PRPF4,IL6,PIK3R4,JUN,MAPK3,SOS1,MRAS,LSM3,NHP2L1,SNRPD2,FCGR3A,TNFSF13B,LSM14B,AKT2,NRAS,RRAS,IL10,IL6R,IL36A,SNRNP35,FOS,IL18,CD80,IL1RN,SNRNP25,PLCG2,LAT,PIK3R6,FCER1G,LYN,PRPF6,IL1B,LSM5,TNF
IL-17 Signaling	1.61E00	2.84E-01	MAP3K14,AKT2,NRAS,RRAS,PIK3R5,HRAS,IL6,PIK3R4,NFKB1,IL17A,CXCL10,JUN,MAPK14,MAP2K2,TIMP1,MAPK3,MRAS,PIK3R6,MAPKAPK2,NOS2,MAP2K1
UVA-Induced MAPK Signaling	1.59E00	2.63E-01	PARP10,PARP2,PIK3R5,HRAS,PARP12,PIK3R4,PARP9,PLCD1,JUN,MAPK3,MRAS,PARP11,PARP14,TP53,RPS6KB1,PARP16,NRAS,RRAS,RPS6KA5,PARP3,PLCL2,FOS,MAPK14,PLCG2,PIK3R6
IL-17A Signaling in Gastric Cells	1.58E00	4E-01	CXCL10,FOS,JUN,MAPK14,MAPK3,CCL20,CCL5,NFKB1,TNF,IL17A
Acute Myeloid Leukemia Signaling	1.57E00	2.93E-01	STAT5A,RPS6KB1,AKT2,NRAS,RRAS,SOS2,PIK3R5,HRAS,NFKB2,TCF7L1,STAT3,NFKB1,PIK3R4,MYC,CSF2RB,MAP2K2,MAPK3,RARA,SOS1,MRAS,CEBPA,PIK3R6,STAT5B,MAP2K1
Endometrial Cancer Signaling	1.56E00	2.98E-01	TP53,AKT2,NRAS,RRAS,SOS2,PIK3R5,CTNNA1,HRAS,PIK3R4,PTEN,MYC,MAP2K2,MAPK3,SOS1,MRAS,PIK3R6,MAP2K1
Colorectal Cancer Metastasis Signaling	1.56E00	2.1E-01	PRKACB,SOS2,GNB5,HRAS,IL6,PIK3R4,MYC,TGFBR2,RHOB,MAP2K2,TGFB1,MAPK3,MRAS,RALGDS,TP53,AKT2,RRAS,GNG2,IL6R,VEGFC,NFKB2,STAT3,APC,PRKACA,PIK3R6,PTGER2,TNF,FNBP1,IL6ST,MMP14,PIK3R5,FZD1,NFKB1,GNG7,JUN,GNG11,ARRB1,SOS1,RHOU,NOS2,MAP2K1,PTGER4,IFNG,NRAS,GNAS,TCF7L1,FOS,PRKAR2B,MSH2,TLR5,TLR6,MSH6,GNG5,JAK3,PRKAR1A
LPS-stimulated MAPK Signaling	1.55E00	2.8E-01	MAP3K14,NRAS,ATF1,RRAS,NFKBIE,PIK3R5,HRAS,IKBKE,NFKB2,PIK3R4,NFKB1,FOS,JUN,PRKCI,MAPK14,NFKBIA,MAP2K2,MAPK3,MRAS,PIK3R6,NFKBIB,MAP2K1,PRKD3
Granulocyte Adhesion and Diapedesis	1.55E00	2.08E-01	CD99,IL1A,SELL,ICAM1,MMP14,CCL20,CCL22,CCL5,SDC4,SDC3,ITGB3,CXCL10,ICAM2,CXCL13,CCL8,CLDN4,CCL16,ITGA4,ITGB1,VCAM1,IL36A,ITGA6,ITGA5,IL1R1,ITGAL,SELPLG,GLG1,CXCL16,IL18,IL1RN,JAM3,CLDN1,PECAM1,IL1B,CXCL2,TNF,HSPB1
Breast Cancer Regulation by Stathmin1	1.55E00	2.15E-01	PRKACB,PPP1CC,CAMK1D,PPP1R3C,SOS2,GNB5,PIK3R5,HRAS,PPP1CB,TUBB,PIK3R4,GNG7,TUBB2B,SHC1,STMN1,CAMK2D,GNG11,MAP2K2,PPP1R7,MAPK3,SOS1,MRAS,MAP2K1,PRKD3,TP53,CCNE2,GNAS,NRAS,RRAS,ITPR2,PPP2R5D,GNG2,TUBA4A,CDK1,PPP2R1A,PRKCI,PRKAR2B,ARHGEF6,E2F1,PIK3R6,PRKACA,GNG5,PPP2R1B,CDK2,PRKAR1A
Natural Killer Cell Signaling	1.55E00	2.31E-01	FYN,SOS2,PIK3R5,HRAS,NCK1,PIK3R4,SHC1,MAP2K2,MAPK3,INPP5B,SOS1,MRAS,MAP2K1,PRKD3,FCGR3A,AKT2,NRAS,TYROBP,RRAS,PRKCI,SYNJ1,PLCG2,SYK,LAT,PIK3R6,FCER1G,VAV1
PEDF Signaling	1.54E00	2.82E-01	TP53,PPARG,AKT2,NRAS,RRAS,NFKBIE,SERPINF1,PIK3R5,HRAS,IKBKE,NFKB2,NFKB1,PIK3R4,FAS,MAPK14,NFKBIA,MAPK3,MRAS,PIK3R6,WASF2,CFLAR,NFKBIB
P2Y Purigenic Receptor Signaling Pathway	1.53E00	2.34E-01	PRKACB,PIK3R5,GNB5,HRAS,NFKB1,PIK3R4,GNG7,ITGB3,PLCD1,MYC,JUN,GNG11,MAP2K2,MAPK3,MRAS,ATF4,MAP2K1,PRKD3,AKT2,GNAS,NRAS,RRAS,GNG2,NFKB2,PLCL2,FOS,PRKAR2B,PRKCI,PLCG2,PIK3R6,PRKACA,GNG5,PRKAR1A
α-Adrenergic Signaling	1.53E00	2.43E-01	PRKACB,NRAS,GNAS,ITPR2,RRAS,GNG2,GNB5,HRAS,PYGL,PYGB,PHKA2,GNG7,PRKAR2B,PRKCI,GNG11,PHKB,MAP2K2,PLCG2,MAPK3,PRKACA,MRAS,GNG5,SLC8A1,MAP2K1,PRKD3,PRKAR1A
Non-Small Cell Lung Cancer Signaling	1.5E00	2.53E-01	TP53,AKT2,NRAS,PA2G4,RRAS,ITPR2,SUV39H1,SOS2,PIK3R5,HRAS,PIK3R4,STK4,MAP2K2,MAPK3,E2F1,SOS1,MRAS,PIK3R6,RASSF5,MAP2K1
Role of NFAT in Cardiac Hypertrophy	1.49E00	2.15E-01	PRKACB,IL6ST,CAMK1D,SOS2,GNB5,PIK3R5,CSNK1A1,HRAS,IL6,PIK3R4,GNG7,TGFBR2,PLCD1,SHC1,CAMK2D,GNG11,MAP2K2,TGFB1,MAPK3,SOS1,MRAS,MAP2K1,PRKD3,AKT2,NRAS,GNAS,RRAS,ITPR2,GNG2,PPP3CC,PLCL2,Hdac9,HDAC5,HDAC3,PRKCI,MAPK14,PRKAR2B,PLCG2,PIK3R6,PRKACA,RCAN3,GNG5,MEF2C,SLC8A1,PRKAR1A
Role of MAPK Signaling in the Pathogenesis of Influenza	1.47E00	2.57E-01	PLA2G16,IFNG,AKT2,NRAS,RRAS,PLA2R1,HRAS,CCL5,RABGEF1,CXCL10,MAPK14,LCAT,MAP2K2,MAPK3,MRAS,TNF,MAP2K1,PLA2G12A
Integrin Signaling	1.47E00	2.45E-01	RAPGEF1,SOS2,HRAS,NCK1,PIK3R4,PTEN,ITGB3,NCK2,ITGAE,TSPAN3,MAP2K2,RHOB,MAPK3,ITGAV,MRAS,ACTG2,ITGB5,ITGA4,AKT2,RRAS,CRKL,ITGA6,ITGA5,RAP1A,ARF5,ARF3,PLCG2,PIK3R6,ZYX,CAPN2,ACTN4,TSPAN6,ITGB6,FNBP1,FYN,RALA,ARPC1B,TSPAN7,PIK3R5,PPP1CB,SHC1,WASL,SOS1,RHOU,MAP2K1,ACTN1,ITGB1,NRAS,ITGAL,ARF1,NEDD9
Synaptic Long Term Potentiation	1.47E00	2.08E-01	PRKACB,PPP1CC,PPP1R3C,HRAS,PPP1CB,GRINA,PLCD1,CAMK2D,MAP2K2,PPP1R7,MAPK3,MRAS,ATF4,MAP2K1,PRKD3,NRAS,RRAS,ITPR2,RAPGEF3,PPP3CC,PLCL2,RAP1A,PRKCI,PRKAR2B,PLCG2,PRKACA,PRKAR1A
Lymphotoxin β Receptor Signaling	1.46E00	2.79E-01	MAP3K14,TRAF3,AKT2,VCAM1,RELB,PIK3R5,IKBKE,NFKB2,PIK3R4,NFKB1,TRAF2,NFKBIA,MAPK3,LTA,PIK3R6,IKBKAP,TRAF1
Glioma Signaling	1.45E00	2.32E-01	PA2G4,CAMK1D,SUV39H1,SOS2,PIK3R5,HRAS,PIK3R4,PTEN,SHC1,CAMK2D,MAP2K2,MAPK3,SOS1,MRAS,MAP2K1,PRKD3,TP53,AKT2,RBL2,NRAS,RRAS,IGF2R,PRKCI,PLCG2,E2F1,PIK3R6
T Cell Receptor Signaling	1.45E00	2.39E-01	FYN,NFATC3,SOS2,PIK3R5,HRAS,PIK3R4,NFKB1,NFKBIA,JUN,MAP2K2,MAPK3,SOS1,MRAS,RASA1,MAP2K1,NRAS,RRAS,IKBKE,MALT1,PPP3CC,NFKB2,FOS,BCL10,LAT,PIK3R6,VAV1
Telomerase Signaling	1.44E00	2.79E-01	TERF2IP,SOS2,PIK3R5,HRAS,PIK3R4,MYC,ELF4,SHC1,MAP2K2,ETS2,MAPK3,SOS1,MRAS,MAP2K1,IL2RB,TP53,AKT2,NRAS,RRAS,PPP2R5D,Hdac9,HDAC5,ELF2,PPP2R1A,HDAC3,E2F1,TEP1,PIK3R6,PPP2R1B
Germ Cell-Sertoli Cell Junction Signaling	1.43E00	2.24E-01	CTNNA1,PIK3R5,MLLT4,HRAS,TUBB,PIK3R4,TUBB2B,TGFBR2,WASL,MAP2K2,RHOB,TGFB1,MAPK3,KEAP1,RHOU,MRAS,MTMR2,ACTG2,MAP2K1,ACTN1,ITGB1,MAP3K14,NRAS,RRAS,ITGA6,TUBA4A,EPN2,MAPK14,FER,PIK3R6,ZYX,MAP3K8,ACTN4,CLINT1,A2M,TNF,FNBP1
Notch Signaling	1.42E00	2.56E-01	NOTCH4,FURIN,NOTCH3,MFNG,NUMB,NCSTN,RBPJ,LFNG,PSEN2,PSENEN,PSEN1
Growth Hormone Signaling	1.42E00	2.63E-01	STAT5A,SOCS1,RPS6KB1,SOCS3,SOCS2,PIK3R5,RPS6KA5,STAT3,PIK3R4,FOS,PRKCI,PLCG2,IRS1,MAPK3,IGFBP3,CEBPA,PIK3R6,STAT5B,A2M,PRKD3
Agrin Interactions at Neuromuscular Junction	1.4E00	2.75E-01	ITGB1,NRAS,PKLR,RRAS,ITGA6,HRAS,ITGA5,ITGAL,ITGB3,LAMC1,JUN,MAPK3,ARHGEF6,UTRN,MRAS,LAMB1,ACTG2,AGRN,ITGA4
Mitotic Roles of Polo-Like Kinase	1.4E00	2.71E-01	SMC3,PLK3,PPP2R5D,PRC1,CDC23,PLK1,ANAPC7,ANAPC1,CDK1,CDC25B,ANAPC4,PPP2R1A,PLK4,TGFB1,CDC16,ANAPC11,PPP2R1B,STAG2,CHEK2
Methionine Degradation I (to Homocysteine)	1.39E00	2.61E-01	AHCYL1,SUV39H1,PRMT5,AHCYL2,FTSJ2,AHCY
PAK Signaling	1.39E00	2.17E-01	ITGB1,NRAS,PTK2B,RRAS,MYLPF,SOS2,PIK3R5,HRAS,ITGA5,NCK1,PIK3R4,NCK2,SHC1,WASL,MAP2K2,MAPK3,ARHGEF6,SOS1,MRAS,PIK3R6,MAP2K1,TNF,ITGA4
Glioma Invasiveness Signaling	1.38E00	2.95E-01	NRAS,RRAS,HMMR,PIK3R5,HRAS,PLAUR,PIK3R4,ITGB3,RHOB,TIMP1,MAPK3,MRAS,CD44,ITGAV,PIK3R6,RHOU,FNBP1,ITGB5
Regulation of eIF4 and p70S6K Signaling	1.36E00	2.23E-01	RPS4Y1,SOS2,RPS18,PIK3R5,RPS8,HRAS,RPS21,PAIP2,PIK3R4,EIF2B2,RPS7,SHC1,MAP2K2,MAPK3,RPS9,SOS1,MRAS,RPS5,MAP2K1,ITGA4,PABPC1,ITGB1,RPS6KB1,AKT2,NRAS,RRAS,PPP2R5D,ITGA5,AGO2,RPS27L,EIF3F,PPP2R1A,MAPK14,IRS1,PIK3R6,EIF3I,RPS15,PPP2R1B,EIF3K
Fc Epsilon RI Signaling	1.35E00	2.39E-01	FYN,SOS2,PIK3R5,HRAS,PIK3R4,MAP2K2,MAPK3,INPP5B,SOS1,MRAS,MAP2K1,PRKD3,PLA2G12A,AKT2,NRAS,RRAS,PRKCI,MAPK14,GAB1,SYNJ1,PLCG2,SYK,LAT,PIK3R6,FCER1G,LYN,VAV1,TNF
Differential Regulation of Cytokine Production in Macrophages and T Helper Cells by IL-17A and IL-17F	1.34E00	3.89E-01	IL10,IL12B,IL1B,CCL5,IL6,TNF,IL17A
Phosphatidylglycerol Biosynthesis II (Non-plastidic)	1.34E00	2.12E-01	AGPAT4,GPAM,PTPMT1,PGS1,AGPAT6,AGPAT3,CDS2
FAK Signaling	1.34E00	2.35E-01	ITGB1,FYN,AKT2,NRAS,RRAS,HMMR,SOS2,PIK3R5,HRAS,ITGA5,PIK3R4,PTEN,MAP2K2,PLCG2,MAPK3,ARHGEF6,SOS1,MRAS,PIK3R6,CAPN2,ACTG2,MAP2K1,TNS1,ITGA4
Mouse Embryonic Stem Cell Pluripotency	1.34E00	2.42E-01	TP53,IL6ST,AKT2,NRAS,ERAS,RRAS,SOS2,PIK3R5,HRAS,TCF7L1,STAT3,FZD1,PIK3R4,ID3,APC,MYC,MAPK14,MAP2K2,MAPK3,SOS1,MRAS,PIK3R6,JAK3,MAP2K1
VEGF Family Ligand-Receptor Interactions	1.33E00	2.38E-01	AKT2,NRAS,RRAS,SOS2,PIK3R5,HRAS,VEGFC,PIK3R4,FOS,SHC1,PRKCI,MAP2K2,PLCG2,MAPK3,SOS1,MRAS,PIK3R6,MAP2K1,PRKD3,PLA2G12A
IL-12 Signaling and Production in Macrophages	1.32E00	2.05E-01	PIK3R5,NFKB1,PIK3R4,JUN,MAP2K2,TGFB1,MAPK3,S100A8,NFKBIB,NOS2,PRKD3,MAP2K1,PPARG,IFNG,AKT2,APOM,IL10,IKBKE,NFKB2,STAT4,FOS,IL18,PRKCI,MAPK14,IL12B,IL23R,PIK3R6,NCOA1,MAP3K8,IRF8,TNF,RBP4
Thyroid Cancer Signaling	1.31E00	3.1E-01	MYC,CXCL10,TP53,PPARG,SHC1,NRAS,MAP2K2,RRAS,MAPK3,MRAS,HRAS,TCF7L1,MAP2K1
PI3K/AKT Signaling	1.3E00	2.36E-01	YWHAH,NFKBIE,SOS2,HRAS,NFKB1,PTEN,SHC1,NFKBIA,MAP2K2,MAPK3,INPP5B,SOS1,MRAS,NFKBIB,MAP2K1,THEM4,ITGA4,TP53,ITGB1,RPS6KB1,AKT2,YWHAG,NRAS,RRAS,PPP2R5D,ITGA5,IKBKE,NFKB2,PPP2R1A,SYNJ1,GAB1,MAP3K8,JAK3,PPP2R1B
Superpathway of Methionine Degradation	1.29E00	1.56E-01	CBS,AHCYL1,SUV39H1,MCEE,PRMT5,PCCB,AHCYL2,FTSJ2,GOT2,AHCY
Estrogen-Dependent Breast Cancer Signaling	1.29E00	2.47E-01	STAT5A,AKT2,NRAS,RRAS,PIK3R5,HRAS,NFKB2,PIK3R4,NFKB1,HSD17B8,FOS,JUN,MAPK3,MRAS,PIK3R6,ATF4,STAT5B,HSD17B4
EGF Signaling	1.27E00	2.74E-01	RPS6KB1,AKT2,ITPR2,SOS2,PIK3R5,HRAS,STAT3,PIK3R4,FOS,SHC1,JUN,MAPK14,MAPK3,SOS1,PIK3R6,MAP2K1,RASA1
Cholecystokinin/Gastrin-mediated Signaling	1.27E00	2.55E-01	IL1A,PTK2B,SOS2,HRAS,SHC1,JUN,MAP2K2,RHOB,MAPK3,SOS1,RHOU,MRAS,MAP2K1,PRKD3,NRAS,RRAS,ITPR2,IL36A,FOS,IL18,PRKCI,MAPK14,IL1RN,IL1B,MEF2C,TNF,FNBP1
CDK5 Signaling	1.27E00	2.53E-01	PRKACB,ITGB1,PPP1CC,NRAS,GNAS,RRAS,EGR1,PPP2R5D,PPP1R3C,ITGA6,PPP1CB,HRAS,LAMC1,PPP2R1A,PRKAR2B,MAP2K2,PPP1R7,MAPK3,MRAS,LAMB1,PRKACA,MAP2K1,PPP2R1B,PRKAR1A
p70S6K Signaling	1.26E00	2.46E-01	YWHAH,SOS2,PIK3R5,HRAS,PIK3R4,PLCD1,SHC1,MAP2K2,MAPK3,SOS1,MRAS,EEF2K,BCAP31,MAP2K1,PRKD3,RPS6KB1,AKT2,IL4R,YWHAG,NRAS,RRAS,PPP2R5D,PLCL2,PLD1,PPP2R1A,PRKCI,SYK,IRS1,PLCG2,PIK3R6,LYN,PPP2R1B
Uracil Degradation II (Reductive)	1.25E00	2.73E-01	DPYSL2,DPYD,UPB1
Heme Biosynthesis from Uroporphyrinogen-III I	1.25E00	2.73E-01	UROD,FECH,CPOX
Thymine Degradation	1.25E00	2.73E-01	DPYSL2,DPYD,UPB1
Arginine Degradation I (Arginase Pathway)	1.25E00	2.31E-01	ALDH4A1,OAT,ARG2
Heme Biosynthesis II	1.25E00	2.08E-01	UROD,FECH,ALAD,ALAS1,CPOX
Purine Nucleotides De Novo Biosynthesis II	1.25E00	1.19E-01	ADSS,ADSL,GMPS,IMPDH2,GART
Type II Diabetes Mellitus Signaling	1.25E00	1.8E-01	SOCS1,SOCS3,PKLR,NFKBIE,SOCS2,PIK3R5,NFKB1,PIK3R4,ADIPOR1,TRADD,NFKBIA,MAPK3,ACSL5,NFKBIB,PRKD3,NSMAF,PPARG,MAP3K14,AKT2,ACSL3,ACSL6,CD36,IKBKE,NFKB2,TRAF2,PRKCI,IRS1,PIK3R6,TNF
Epithelial Adherens Junction Signaling	1.24E00	2.43E-01	RAPGEF1,ARPC1B,TGFBR3,CTNNA1,MLLT4,HRAS,ACVR2B,TUBB,CLIP1,TUBB2B,PTEN,TGFBR2,WASL,HGF,KEAP1,BAIAP2,MRAS,ACTG2,ACTN1,AKT2,NOTCH3,NRAS,RRAS,MYH14,TUBA4A,TCF7L1,RAP1A,APC,EPN2,NOTCH4,MAGI1,FER,SSX2IP,ZYX,ACTN4,CLINT1
Ovarian Cancer Signaling	1.24E00	2.17E-01	PRKACB,PA2G4,SUV39H1,PIK3R5,HRAS,FZD1,PIK3R4,PTEN,ARRB1,MAP2K2,MAPK3,MRAS,BRCA1,MAP2K1,TP53,RPS6KB1,AKT2,NRAS,RRAS,FGF9,VEGFC,TCF7L1,APC,PRKAR2B,MSH2,E2F1,PIK3R6,MSH6,CD44,PRKACA,PRKAR1A
Neurotrophin/TRK Signaling	1.23E00	2.5E-01	NRAS,SPRY1,RRAS,SOS2,PIK3R5,HRAS,PIK3R4,FOS,SHC1,JUN,GAB1,MAP2K2,SPRY2,MAPK3,SOS1,MRAS,PIK3R6,ATF4,MAP2K1
IL-1 Signaling	1.22E00	2.29E-01	PRKACB,MAP3K14,IL1A,GNAS,NFKBIE,GNG2,TAB2,GNB5,IKBKE,NFKB2,IL1R1,NFKB1,GNG7,IRAK1,FOS,PRKAR2B,MAPK14,JUN,GNG11,NFKBIA,PRKACA,MRAS,GNG5,NFKBIB,PRKAR1A
Myc Mediated Apoptosis Signaling	1.19E00	2.83E-01	TP53,AKT2,YWHAG,NRAS,YWHAH,RRAS,SOS2,PIK3R5,HRAS,PIK3R4,FAS,FADD,MYC,SHC1,SOS1,MRAS,PIK3R6
MIF Regulation of Innate Immunity	1.18E00	2.2E-01	TP53,FOS,JUN,NFKBIA,MAPK3,NFKBIE,NFKB2,NFKBIB,NFKB1,NOS2,PLA2G12A
Melanocyte Development and Pigmentation Signaling	1.17E00	2.47E-01	PRKACB,RPS6KB1,GNAS,NRAS,MITF,RRAS,SOS2,PIK3R5,HRAS,RPS6KA5,PIK3R4,SHC1,PRKAR2B,MAP2K2,PLCG2,MAPK3,SOS1,MRAS,PIK3R6,PRKACA,ATF4,MAP2K1,PRKAR1A
Role of NANOG in Mammalian Embryonic Stem Cell Pluripotency	1.17E00	1.98E-01	TP53,IL6ST,AKT2,NRAS,RRAS,SOS2,PIK3R5,HRAS,TCF7L1,STAT3,FZD1,PIK3R4,APC,SHC1,MAP2K2,GAB1,MAPK3,SOS1,MRAS,PIK3R6,JAK3,MAP2K1,BMP1
D-myo-inositol (1,4,5)-trisphosphate Degradation	1.17E00	3.04E-01	IMPA1,INPP1,IMPAD1,SYNJ1,INPP5B,BPNT1,IMPA2
4-hydroxyproline Degradation I	1.17E00	1.43E-01	ALDH4A1,HOGA1
Cardiolipin Biosynthesis II	1.17E00	2.22E-01	PTPMT1,PGS1
N-acetylglucosamine Degradation I	1.17E00	2.5E-01	GNPDA1,GNPDA2
Rac Signaling	1.17E00	2.3E-01	ARPC1B,PTK2B,PIK3R5,HRAS,PIK3R4,NFKB1,JUN,MAP2K2,MAPK3,BAIAP2,CYBB,MRAS,MAP2K1,ITGA4,IQGAP3,ITGB1,RPS6KB1,TIAM1,NRAS,RRAS,ITGA5,NFKB2,PLD1,MCF2L,PRKCI,PIK3R6,CD44,PIP4K2A
IL-22 Signaling	1.16E00	3.2E-01	SOCS3,STAT5A,AKT2,MAPK14,MAPK3,IL10RB,STAT3,STAT5B
iCOS-iCOSL Signaling in T Helper Cells	1.16E00	2.03E-01	AKT2,ITPR2,NFATC3,NFKBIE,PIK3R5,IKBKE,NFKB2,PPP3CC,PLEKHA4,HLA-DQB1,NFKB1,PIK3R4,PTEN,SHC1,CAMK2D,NFKBIA,CD80,ICOS,LAT,HLA-DRA,FCER1G,PIK3R6,VAV1,NFKBIB,IL2RB
BMP signaling pathway	1.13E00	2.17E-01	PRKACB,MAGED1,NRAS,RRAS,HRAS,NFKB2,NFKB1,JUN,MAPK14,PRKAR2B,MAP2K2,MAPK3,SOS1,MRAS,PRKACA,MAP2K1,BMP1,PRKAR1A
Ceramide Signaling	1.13E00	2.36E-01	AKT2,NRAS,S1PR2,RRAS,PPP2R5D,PIK3R5,HRAS,NFKB2,PIK3R4,NFKB1,FOS,PPP2R1A,JUN,MAPK3,SPHK1,MRAS,PIK3R6,TNF,PPP2R1B,MAP2K1,NSMAF
fMLP Signaling in Neutrophils	1.11E00	2.15E-01	ARPC1B,NFATC3,NFKBIE,PIK3R5,GNB5,HRAS,PIK3R4,NFKB1,GNG7,GNG11,NFKBIA,MAP2K2,MAPK3,MRAS,CYBB,NFKBIB,MAP2K1,PRKD3,NRAS,GNAS,RRAS,ITPR2,GNG2,NFKB2,PPP3CC,PRKCI,PIK3R6,GNG5
ErbB Signaling	1.09E00	2.53E-01	RPS6KB1,NRAS,RRAS,SOS2,PIK3R5,HRAS,NCK1,PIK3R4,NCK2,FOS,SHC1,JUN,PRKCI,MAPK14,MAP2K2,PLCG2,MAPK3,SOS1,MRAS,PIK3R6,MAP2K1,PRKD3
Protein Kinase A Signaling	1.07E00	1.95E-01	PRKACB,YWHAH,PTPLA,NFATC3,PDE12,GNB5,PTEN,TGFBR2,CAMK2D,PHKB,DUSP3,MAP2K2,PPP1R7,TGFB1,MAPK3,DUSP11,ATF4,DUSP7,CDC16,ANAPC11,NFKBIB,DUSP12,PRKD3,APEX1,H1F0,PTPRG,PTPRE,YWHAG,ITPR2,GNG2,PTPN18,ANAPC7,NFKB2,PPP3CC,PLCL2,PDE4B,RAP1A,PTP4A1,ANAPC4,PLCG2,PRKACA,EBI3,SIRPA,PTPN21,PDE6D,PPP1CC,PTK2B,PTPN2,PPP1R3C,NFKBIE,PPP1CB,CDC23,NFKB1,ANAPC1,PTPN12,GNG7,PHKA2,PLCD1,CDC25B,GNG11,NFKBIA,PTPN1,RYR1,MAP…
Toll-like Receptor Signaling	1.07E00	2.42E-01	PPARA,MAP3K14,TICAM2,TAB2,NFKB2,NFKB1,IRAK1,FOS,NFKBIA,JUN,MAPK14,TLR5,TLR6,EIF2AK2,TRAF1
Estrogen Receptor Signaling	1.06E00	2.57E-01	TAF11,CCNC,SOS2,POLR2J,GTF2H2,HRAS,TAF7,MNAT1,GTF2A1,TAF13,NR3C1,SHC1,GTF2B,MED17,MAP2K2,MED15,MAPK3,SOS1,MRAS,TAF3,TAF2,MAP2K1,TAF9,CCNH,NRAS,RRAS,TAF5L,POLR2K,MED14,TAF9B,HDAC3,POLR2E,TRRAP,NCOA1,GTF2H1
DNA Double-Strand Break Repair by Homologous Recombination	1.05E00	2.94E-01	LIG1,RPA1,BRCA1,RAD50,NBN
Pyrimidine Deoxyribonucleotides De Novo Biosynthesis I	1.05E00	1.47E-01	TYMS,DUT,RRM2,DTYMK,RRM1
G Beta Gamma Signaling	1.05E00	1.95E-01	PRKACB,AKT2,NRAS,GNAS,RRAS,GNG2,SOS2,GNB5,HRAS,GNG7,SHC1,PRKCI,GNG11,PRKAR2B,PLCG2,MAPK3,ARHGEF6,SOS1,MRAS,PRKACA,GNG5,PRKD3,PRKAR1A
CD27 Signaling in Lymphocytes	1.04E00	2.46E-01	MAP3K14,NFKBIE,IKBKE,NFKB2,NFKB1,FOS,TRAF2,NFKBIA,JUN,MAP2K2,IKBKAP,MAP3K8,NFKBIB,MAP2K1
Amyloid Processing	1.04E00	2.5E-01	PRKACB,AKT2,CSNK1A1,NCSTN,BACE1,PSEN2,PSENEN,MAPK14,PRKAR2B,MAPK3,PRKACA,CAPN2,PRKAR1A,PSEN1
IL-15 Production	1.04E00	2.58E-01	PRKCI,PTK2B,IL15,NFKB2,IRF3,IL6,NFKB1,JAK3
Superpathway of D-myo-inositol (1,4,5)-trisphosphate Metabolism	1.04E00	2.42E-01	IMPA1,INPP1,IMPAD1,SYNJ1,INPP5B,BPNT1,IMPA2,PTEN
Actin Nucleation by ARP-WASP Complex	1.03E00	2.58E-01	ITGB1,NRAS,ARPC1B,RRAS,SOS2,HRAS,ITGA5,NCK1,NCK2,WASL,RHOB,SOS1,BAIAP2,MRAS,RHOU,FNBP1,ITGA4
DNA damage-induced 14-3-3σ Signaling	1.03E00	2.86E-01	TP53,CCNE2,AKT2,BRCA1,CDK1,CDK2
Antioxidant Action of Vitamin C	1.02E00	2.04E-01	PLA2G16,STAT5A,NFKBIE,PLA2R1,IKBKE,NFKB2,PLCL2,NFKB1,PLD1,PLCD1,CSF2RB,MAPK14,NFKBIA,LCAT,PLCG2,MAPK3,TXN,NFKBIB,STAT5B,TXNRD2,TNF,PLA2G12A
Cell Cycle: G2/M DNA Damage Checkpoint Regulation	1.02E00	2.65E-01	TP53,YWHAG,CKS2,YWHAH,PTPMT1,PLK1,CDK1,CHEK1,CDC25B,GADD45A,TOP2A,BRCA1,CHEK2
Hepatic Cholestasis	1.02E00	1.77E-01	PRKACB,PPARA,IL1A,NFKBIE,IL6,NFKB1,IRAK1,JUN,NFKBIA,RARA,NFKBIB,PRKD3,MAP4K2,MAP3K14,IFNG,GNAS,IL36A,NR1H3,IKBKE,IL1R1,NFKB2,TRAF2,IL18,PRKAR2B,PRKCI,IL1RN,SREBF1,PRKACA,IL1B,TNF,PRKAR1A
Virus Entry via Endocytic Pathways	1.01E00	2.42E-01	ITGB1,FYN,NRAS,RRAS,HLA-A,PIK3R5,ITGA6,HRAS,ITGA5,PIK3R4,ITGAL,FOLR1,ITGB3,DNM1,PRKCI,PLCG2,MRAS,PIK3R6,TFRC,ACTG2,ITGB6,PRKD3,ITGB5,ITGA4
CD28 Signaling in T Helper Cells	9.99E-01	2.12E-01	FYN,ARPC1B,NFATC3,NFKBIE,PIK3R5,HLA-DQB1,PIK3R4,NFKB1,JUN,NFKBIA,MAP2K2,HLA-DRA,NFKBIB,MAP2K1,AKT2,ITPR2,IKBKE,MALT1,PPP3CC,NFKB2,FOS,CD80,BCL10,SYK,LAT,PIK3R6,FCER1G,VAV1
Allograft Rejection Signaling	9.58E-01	1.04E-01	IFNG,PRF1,CD80,IL10,HLA-A,HLA-DRA,FCER1G,HLA-DQB1,TNF,FAS
Apoptosis Signaling	9.55E-01	2.53E-01	TP53,MAP3K14,NRAS,RRAS,NFKBIE,HRAS,IKBKE,NFKB2,NFKB1,BAK1,CDK1,FAS,NFKBIA,MAP2K2,PLCG2,MAPK3,CASP2,MRAS,DFFB,CAPN2,NFKBIB,BCL2A1,TNF,MAP2K1
Gα12/13 Signaling	9.51E-01	2.05E-01	PTK2B,NFKBIE,PIK3R5,HRAS,PIK3R4,NFKB1,NFKBIA,JUN,LPAR2,MAP2K2,MAPK3,MRAS,NFKBIB,RASA1,MAP2K1,AKT2,NRAS,RRAS,MYLPF,IKBKE,NFKB2,LPAR6,LPAR5,PIK3R6,MEF2C,VAV1
Gαs Signaling	9.51E-01	2.1E-01	PRKACB,VIPR2,GNB5,GNG7,GNG11,MAP2K2,MAPK3,HCK,MRAS,ATF4,ADORA2B,RYR1,MAP2K1,PTGER4,ADRB2,GNAS,GNG2,RAPGEF3,RAP1A,ADD3,PRKAR2B,PRKACA,ADD1,GNG5,PTGER2,PRKAR1A
Endothelin-1 Signaling	9.51E-01	1.9E-01	PLA2R1,PIK3R5,HRAS,CASP4,PIK3R4,PLCD1,MYC,SHC1,JUN,LCAT,MAPK3,SOS1,MRAS,CASP1,ECE1,NOS2,PRKD3,PLA2G12A,PLA2G16,GNAS,NRAS,EDNRB,RRAS,ITPR2,MAPK6,PLCL2,PLD1,FOS,MAPK14,PRKCI,GAB1,PLCG2,CASP2,SHC2,PIK3R6,PTGER2
Tetrahydrofolate Salvage from 5,10-methenyltetrahydrofolate	9.46E-01	3E-01	MTHFD1L,MTHFD2,GART
MIF-mediated Glucocorticoid Regulation	9.2E-01	1.9E-01	NFKBIA,MAPK3,NFKBIE,NFKB2,NFKBIB,NFKB1,NR3C1,PLA2G12A
Glutamate Receptor Signaling	9.2E-01	1.13E-01	GNG11,GNG2,SLC1A3,GLUL,GNG5,SLC38A1,GNG7,GRINA
GADD45 Signaling	9.04E-01	3.04E-01	TP53,PCNA,CCNE2,GADD45A,BRCA1,CDK1,CDK2
Atherosclerosis Signaling	8.99E-01	1.9E-01	IL1A,ICAM1,PLA2R1,IL6,NFKB1,LCAT,TGFB1,LPL,S100A8,PLA2G12A,ITGA4,PLA2G16,IFNG,VCAM1,APOM,CD36,IL36A,NFKB2,F3,SELPLG,GLG1,IL18,IL1RN,IL1B,TNF,RBP4
Pathogenesis of Multiple Sclerosis	8.97E-01	4.44E-01	CXCL10,CCR5,CXCR3,CCL5
Role of IL-17A in Psoriasis	8.97E-01	3.08E-01	S100A9,CCL20,S100A8,IL17A
Pyridoxal 5'-phosphate Salvage Pathway	8.97E-01	2.27E-01	PDXK,AKT2,MAPK6,CSNK1A1,GRK5,PLK1,CDK1,PKN1,IRAK1,MAP2K2,PNPO,MAPK3,GRK6,MAP3K8,EIF2AK2,MAP2K1,CDK2
Chemokine Signaling	8.97E-01	2.33E-01	CCR5,NRAS,PTK2B,CAMK1D,RRAS,PPP1CB,HRAS,CCL5,FOS,CAMK2D,JUN,MAPK14,MAP2K2,MAPK3,PLCG2,MRAS,MAP2K1
Leukocyte Extravasation Signaling	8.89E-01	2.13E-01	CD99,ICAM1,PTK2B,MMP14,PIK3R5,CTNNA1,JAM2,MLLT4,PIK3R4,ITGB3,WASL,CLDN4,MAP2K2,TIMP1,CYBA,CYBB,ARHGAP12,RASSF5,ACTG2,PRKD3,ACTN1,ITGA4,ITGB1,VCAM1,CRKL,ITGA6,ITGA5,RAPGEF3,NCF4,ITGAL,RAP1A,SELPLG,F11R,PRKCI,MAPK14,JAM3,CLDN1,PLCG2,FER,CD44,PIK3R6,PECAM1,VAV1,ACTN4
ERK5 Signaling	8.71E-01	2.42E-01	IL6ST,RPS6KB1,YWHAG,NRAS,YWHAH,RRAS,HRAS,RPS6KA5,MYC,FOS,GAB1,MRAS,ATF4,MEF2C,MAP3K8,WNK1
CCR5 Signaling in Macrophages	8.61E-01	1.88E-01	CCR5,GNAS,PTK2B,GNG2,GNB5,CCL5,GNG7,FAS,FOS,MAPK14,GNG11,PRKCI,JUN,PLCG2,MRAS,FCER1G,GNG5,PRKD3
Macropinocytosis Signaling	8.61E-01	2.37E-01	ITGB1,NRAS,RRAS,ANKFY1,PIK3R5,HRAS,ITGA5,PIK3R4,ITGB3,PRKCI,HGF,PLCG2,MRAS,PIK3R6,ACTN4,ITGB6,PRKD3,ITGB5
NGF Signaling	8.51E-01	2.18E-01	SOS2,PIK3R5,HRAS,PIK3R4,NFKB1,SHC1,MAP2K2,MAPK3,SOS1,MRAS,ATF4,MAP2K1,TP53,MAP3K14,RPS6KB1,AKT2,NRAS,RRAS,IKBKE,RPS6KA5,NFKB2,RAP1A,GAB1,PLCG2,PIK3R6,MAP3K8
Aryl Hydrocarbon Receptor Signaling	8.4E-01	2.04E-01	ALDH4A1,IL1A,NQO2,IL6,NFKB1,FAS,CHEK1,MYC,CCNA2,ALDH1A1,JUN,TGFB1,RARA,MAPK3,CHEK2,AHR,GSTK1,ALDH7A1,TP53,GSTA3,CCNE2,NFKB2,FOS,NFIA,E2F1,IL1B,ALDH18A1,ALDH3B1,TNF,CDK2,MGST3,MCM7,HSPB1
FcγRIIB Signaling in B Lymphocytes	8.36E-01	2.03E-01	SHC1,NRAS,RRAS,PLCG2,SYK,SOS1,PIK3R6,MRAS,PIK3R5,LYN,HRAS,PIK3R4
OX40 Signaling Pathway	8.36E-01	1.26E-01	TRAF2,TRAF3,JUN,NFKBIA,HLA-A,NFKBIE,HLA-DRA,FCER1G,HLA-DQB1,NFKB2,NFKBIB,NFKB1
FGF Signaling	8.29E-01	2.07E-01	AKT2,FGF9,CRKL,SOS2,PIK3R5,HRAS,RPS6KA5,STAT3,PIK3R4,MAPK14,GAB1,MAPK3,HGF,SOS1,PIK3R6,ATF4,FGFRL1,MAPKAPK2,MAP2K1
CREB Signaling in Neurons	8.28E-01	1.75E-01	PRKACB,SOS2,PIK3R5,POLR2J,GNB5,HRAS,PIK3R4,GNG7,PLCD1,SHC1,GTF2B,CAMK2D,GNG11,MAP2K2,MAPK3,SOS1,MRAS,ATF4,MAP2K1,PRKD3,AKT2,GNAS,NRAS,ITPR2,RRAS,GNG2,POLR2K,PLCL2,PRKCI,PRKAR2B,POLR2E,PLCG2,PIK3R6,PRKACA,GNG5,PRKAR1A
Phospholipase C Signaling	8.21E-01	1.86E-01	FYN,RALA,NFATC3,SOS2,GNB5,PPP1CB,HRAS,NFKB1,GNG7,SHC1,GNG11,RHOB,MAP2K2,MAPK3,SOS1,RHOU,MRAS,ATF4,MAP2K1,PRKD3,RALGDS,ITGA4,PLA2G12A,ITGB1,NRAS,GNAS,RRAS,ITPR2,MYLPF,GNG2,ITGA5,RAPGEF3,PPP3CC,NFKB2,Hdac9,RAP1A,PLD1,HDAC5,PRKCI,HDAC3,SYK,PLCG2,ARHGEF6,LAT,LYN,FCER1G,GNG5,MEF2C,FNBP1
Role of p14/p19ARF in Tumor Suppression	8.18E-01	2.5E-01	TP53,NPM3,E2F1,TTF1,PIK3R6,PIK3R5,SF3A1,PIK3R4
Relaxin Signaling	8.12E-01	1.85E-01	PRKACB,PDE12,NFKBIE,PIK3R5,GNB5,PIK3R4,NFKB1,GNG7,GNG11,JUN,NFKBIA,MAPK3,MRAS,NFKBIB,NOS2,MAP2K1,APEX1,AKT2,GNAS,GNG2,PDE4B,NFKB2,RAP1A,FOS,PRKAR2B,PIK3R6,PRKACA,GNG5,PDE6D,PRKAR1A
Role of Osteoblasts, Osteoclasts and Chondrocytes in Rheumatoid Arthritis	8.11E-01	1.75E-01	IL1A,PTK2B,NFATC3,MMP14,NFKBIE,TAB2,PIK3R5,CSNK1A1,FZD1,IL6,NFKB1,PIK3R4,ITGB3,TRADD,NFKBIA,JUN,TGFB1,MAPK3,NFKBIB,BMP1,ITGB1,IFNG,MAP3K14,AKT2,CTSK,IL10,IL36A,ITGA5,IKBKE,PPP3CC,TCF7L1,IL1R1,APC,IL17A,FOS,TRAF2,IL18,MAPK14,IL1RN,PIK3R6,IL1B,TNF
UVC-Induced MAPK Signaling	7.91E-01	3.1E-01	TP53,NRAS,RRAS,HRAS,FOS,PRKCI,JUN,MAPK14,MAP2K2,MAPK3,MRAS,MAP2K1,PRKD3
Pyruvate Fermentation to Lactate	7.78E-01	2.22E-01	LDHA,LDHB
Spermine and Spermidine Degradation I	7.78E-01	1.43E-01	SAT2,PAOX
Spermidine Biosynthesis I	7.78E-01	2.5E-01	SRM,AMD1
N-acetylglucosamine Degradation II	7.78E-01	1.67E-01	GNPDA1,GNPDA2
CDP-diacylglycerol Biosynthesis I	7.53E-01	1.85E-01	AGPAT4,GPAM,AGPAT6,AGPAT3,CDS2
Remodeling of Epithelial Adherens Junctions	7.49E-01	2.35E-01	RALA,ARPC1B,TUBA4A,CTNNA1,RAB5B,TUBB,CLIP1,APC,TUBB2B,DNM1,HGF,ZYX,MAPRE2,ACTG2,ACTN4,ACTN1
Glutaryl-CoA Degradation	7.38E-01	1.67E-01	HADHB,HSD17B4,HADH,HSD17B8
tRNA Charging	7.35E-01	1.36E-01	WARS2,LARS,CARS,WARS,IARS2,YARS,DARS2,TARS,SARS,QARS,MARS
Arginine Degradation VI (Arginase 2 Pathway)	7.35E-01	1.88E-01	OAT,ARG2,PYCR2
Glycogen Degradation II	7.35E-01	1.88E-01	PGM1,PYGB,PYGL
Antiproliferative Role of Somatostatin Receptor 2	7.21E-01	2.08E-01	NRAS,RRAS,GNG2,GNB5,PIK3R5,HRAS,PIK3R4,GNG7,GNG11,MAP2K2,MAPK3,MRAS,PIK3R6,GNG5,MAP2K1
Leptin Signaling in Obesity	7.21E-01	2.02E-01	PRKACB,SOCS3,AKT2,GNAS,PIK3R5,PLCL2,STAT3,PIK3R4,PLCD1,PRKAR2B,MAP2K2,PLCG2,MAPK3,PIK3R6,PRKACA,MAP2K1,PRKAR1A
LXR/RXR Activation	7E-01	1.99E-01	IL1A,TTR,ECHS1,APOM,CD36,SERPINF1,IL36A,NR1H3,ARG2,NFKB2,IL1R1,IRF3,IL6,NFKB1,IL18,LCAT,SREBF1,IL1RN,FASN,LPL,IL1B,S100A8,HMGCR,NOS2,TNF,HADH,RBP4
Agranulocyte Adhesion and Diapedesis	6.96E-01	1.85E-01	CD99,IL1A,SELL,ICAM1,MMP14,CCL20,CCL22,CCL5,SDC4,CXCL10,ICAM2,CXCL13,CCL8,CLDN4,ACTG2,CCL16,ITGA4,ITGB1,VCAM1,MYH14,IL36A,ITGA6,ITGA5,IL1R1,SELPLG,GLG1,CXCL16,IL18,IL1RN,JAM3,CLDN1,PECAM1,IL1B,CXCL2,TNF
Autoimmune Thyroid Disease Signaling	6.76E-01	1.48E-01	PRF1,CD80,IL10,HLA-A,HLA-DRA,FCER1G,HLA-DQB1,FAS,TG
NRF2-mediated Oxidative Stress Response	6.7E-01	2.08E-01	PRDX1,NQO2,PIK3R5,GCLC,HRAS,DNAJC10,DNAJB2,DNAJA1,PIK3R4,AKR1A1,JUN,SCARB1,MAP2K2,MAPK3,KEAP1,DNAJC8,MRAS,ATF4,GCLM,TXN,ACTG2,MAP2K1,DNAJC16,PRKD3,GSTK1,GSTA3,NRAS,SOD1,RRAS,DNAJC1,MAFF,FOS,PRKCI,MAPK14,CAT,DNAJC18,PIK3R6,EIF2AK3,ENC1,MGST3
Ethanol Degradation IV	6.69E-01	2.07E-01	ALDH4A1,ACSL3,ALDH1A1,CAT,ACSS1,ALDH7A1
UVB-Induced MAPK Signaling	6.65E-01	2.36E-01	TP53,RPS6KB1,PIK3R5,RPS6KA5,PIK3R4,FOS,PRKCI,JUN,MAPK14,MAPK3,PIK3R6,MAP2K1,PRKD3
AMPK Signaling	6.56E-01	1.78E-01	PRKACB,CAB39,PFKFB1,PIK3R5,PIK3R4,AK1,FASN,MRAS,RPTOR,ADRB2,RPS6KB1,TAF9,AKT2,GNAS,PPP2R5D,AK3,PFKP,PFKFB2,PFKM,PPP2R1A,MAPK14,PRKAR2B,IRS1,PIK3R6,PRKACA,AK2,HMGCR,PPP2R1B,HLTF,PRKAR1A
Gαi Signaling	6.52E-01	1.87E-01	PRKACB,GNAS,NRAS,RALA,RRAS,GNG2,SOS2,GNB5,HRAS,STAT3,RAP1A,GNG7,SHC1,LTB4R,PRKAR2B,P2RY14,GNG11,CCR4,MAPK3,SOS1,PRKACA,MRAS,GNG5,RALGDS,PRKAR1A
Neuropathic Pain Signaling In Dorsal Horn Neurons	6.47E-01	1.67E-01	PRKACB,CAMK1D,ITPR2,PIK3R5,PLCL2,PIK3R4,GRINA,PLCD1,FOS,CAMK2D,PRKCI,PRKAR2B,PLCG2,MAPK3,PIK3R6,PRKACA,PRKD3,PRKAR1A
Triacylglycerol Biosynthesis	6.46E-01	1.74E-01	AGPAT4,MOGAT1,PPAPDC1B,GPAM,PPAP2A,AGPAT6,AGPAT3,PPAP2C
Superpathway of Citrulline Metabolism	6.4E-01	1.32E-01	OAT,ARG2,ALDH18A1,NOS2,ASL
Putrescine Degradation III	6.4E-01	1.67E-01	ALDH4A1,ALDH1A1,SAT2,ALDH7A1,MAOA
MSP-RON Signaling Pathway	6.37E-01	2E-01	CSF2RB,IFNG,KLK1,IL12B,PIK3R6,PIK3R5,ACTG2,NOS2,PIK3R4,TNF
Granzyme A Signaling	6.1E-01	2E-01	H1F0,PRF1,APEX1,ANP32A
Telomere Extension by Telomerase	6.1E-01	2.35E-01	HNRNPA2B1,TERF2IP,RAD50,NBN
Dermatan Sulfate Degradation (Metazoa)	6.1E-01	1.74E-01	MGEA5,GM2A,CD44,FGFRL1
Dolichyl-diphosphooligosaccharide Biosynthesis	6.1E-01	1E-01	ALG5,ALG6,ALG8,ALG1
Netrin Signaling	6.06E-01	1.58E-01	PRKACB,NCK2,PRKAR2B,NFATC3,PRKACA,RYR1,PPP3CC,NCK1,PRKAR1A
VEGF Signaling	5.94E-01	2.02E-01	AKT2,NRAS,PTK2B,RRAS,SOS2,PIK3R5,HRAS,VEGFC,PIK3R4,EIF2B2,SHC1,MAP2K2,PLCG2,MAPK3,SOS1,MRAS,PIK3R6,ACTG2,ACTN4,MAP2K1,ACTN1
Cdc42 Signaling	5.88E-01	1.52E-01	FGD3,RALA,ARPC1B,HLA-A,PPP1CB,HLA-DQB1,CLIP1,WASL,JUN,BAIAP2,HLA-DRA,EXOC3,RASA1,ITGA4,IQGAP3,ITGB1,MYLPF,ITGA5,FGD1,APC,FOS,PRKCI,MAPK14,EXOC4,ARHGEF6,FCER1G,VAV1
Asparagine Degradation I	5.87E-01	2E-01	ASRGL1
Thio-molybdenum Cofactor Biosynthesis	5.87E-01	2E-01	MOCOS
Acyl Carrier Protein Metabolism	5.87E-01	1.67E-01	AASDHPPT
PRPP Biosynthesis I	5.87E-01	1.43E-01	PRPS1
5-aminoimidazole Ribonucleotide Biosynthesis I	5.87E-01	5.56E-02	GART
Choline Degradation I	5.87E-01	1.43E-01	ALDH7A1
L-DOPA Degradation	5.87E-01	7.69E-02	COMT
Thiamin Salvage III	5.87E-01	2E-01	TPK1
Glutamine Biosynthesis I	5.87E-01	1.25E-01	GLUL
Glutamate Removal from Folates	5.87E-01	3.33E-01	GGH
Thiosulfate Disproportionation III (Rhodanese)	5.87E-01	1.67E-01	TST
Cysteine Biosynthesis/Homocysteine Degradation	5.87E-01	1.25E-01	CBS
Sorbitol Degradation I	5.87E-01	2E-01	SORD
Lipoate Salvage and Modification	5.87E-01	1.67E-01	LIPT1
Lactose Degradation III	5.87E-01	1.43E-01	GLB1
Regulation of Cellular Mechanics by Calpain Protease	5.86E-01	1.92E-01	ITGB1,NRAS,RRAS,ITGA5,HRAS,CDK1,CCNA2,MAPK3,MRAS,CAPN2,ACTN4,CDK2,ACTN1,ITGA4
Glycogen Degradation III	5.81E-01	1.67E-01	PGM1,PYGB,PYGL
Estrogen-mediated S-phase Entry	5.8E-01	2.14E-01	MYC,CCNA2,CCNE2,E2F1,CDK1,CDK2
Glioblastoma Multiforme Signaling	5.65E-01	1.76E-01	SOS2,PIK3R5,HRAS,FZD1,PIK3R4,PTEN,PLCD1,MYC,SHC1,MAP2K2,RHOB,MAPK3,SOS1,MRAS,RHOU,MAP2K1,TP53,RPS6KB1,AKT2,NRAS,RRAS,ITPR2,PLCL2,APC,PLCG2,E2F1,PIK3R6,FNBP1,CDK2
HER-2 Signaling in Breast Cancer	5.58E-01	2.25E-01	TP53,ITGB1,CCNE2,AKT2,NRAS,RRAS,SOS2,PIK3R5,HRAS,PIK3R4,ITGB3,PRKCI,SOS1,MRAS,PIK3R6,ITGB6,PRKD3,ITGB5
Ceramide Biosynthesis	5.57E-01	1.25E-01	SPTLC1,SPTLC2
CMP-N-acetylneuraminate Biosynthesis I (Eukaryotes)	5.57E-01	1.11E-01	CMAS,NANS
Thioredoxin Pathway	5.57E-01	2.5E-01	TXN,TXNRD2
Methylmalonyl Pathway	5.57E-01	1.67E-01	MCEE,PCCB
Lysine Degradation II	5.57E-01	1.05E-01	AASDHPPT,ALDH7A1
Lysine Degradation V	5.57E-01	7.14E-02	AASDHPPT,ALDH7A1
Proline Biosynthesis I	5.57E-01	1.43E-01	ALDH18A1,PYCR2
Salvage Pathways of Pyrimidine Deoxyribonucleotides	5.57E-01	9.52E-02	APOBEC3B,APOBEC3A
Citrulline-Nitric Oxide Cycle	5.57E-01	1.25E-01	NOS2,ASL
Granzyme B Signaling	5.44E-01	3.12E-01	PRF1,NUMA1,DFFB,LMNB2,LMNB1
Glutathione Redox Reactions I	5.44E-01	2.08E-01	CLIC2,GPX4,GPX7,MGST3,GSTK1
Tryptophan Degradation X (Mammalian, via Tryptamine)	5.44E-01	1.72E-01	ALDH4A1,AKR1A1,ALDH1A1,ALDH7A1,MAOA
Oxidative Ethanol Degradation III	5.44E-01	1.25E-01	ALDH4A1,ACSL3,ALDH1A1,ACSS1,ALDH7A1
14-3-3-mediated Signaling	5.42E-01	2.07E-01	YWHAH,PIK3R5,HRAS,PIK3R4,TUBB,TUBB2B,PLCD1,JUN,MAP2K2,MAPK3,MRAS,PRKD3,MAP2K1,AKT2,YWHAG,NRAS,RRAS,TUBA4A,PLCL2,FOS,TRAF2,PRKCI,PLCG2,PIK3R6,TNF
Inhibition of Angiogenesis by TSP1	5.42E-01	2.31E-01	TP53,TGFBR2,FYN,AKT2,CD47,JUN,MAPK14,TGFB1,CD36
Stearate Biosynthesis I (Animals)	5.42E-01	1.84E-01	BDH2,ACSL3,FAM213B,FASN,ACSL6,ACSL5,GNPAT,ACOT8,THEM4
Nucleotide Excision Repair Pathway	5.42E-01	2.57E-01	ERCC4,CCNH,POLR2E,POLR2J,GTF2H1,GTF2H2,POLR2K,RPA1,MNAT1
Antiproliferative Role of TOB in T Cell Signaling	5.39E-01	2.69E-01	PABPC1,TGFBR2,CCNA2,CCNE2,PABPC4,TGFB1,CDK2
PTEN Signaling	5.34E-01	2.18E-01	FOXO4,YWHAH,TGFBR3,SOS2,PIK3R5,HRAS,NFKB1,PTEN,TGFBR2,SHC1,MAP2K2,INPP5B,MAPK3,SOS1,MRAS,MAP2K1,ITGA4,ITGB1,RPS6KB1,AKT2,NRAS,RRAS,ITGA5,IKBKE,NFKB2,IGF2R,MAGI1,SYNJ1,FGFRL1
Cardiac β-adrenergic Signaling	5.22E-01	1.71E-01	PRKACB,PPP1CC,PDE12,PPP1R3C,GNB5,PPP1CB,ATP2A2,GNG7,GNG11,PPP1R7,MRAS,APEX1,GNAS,PPP2R5D,GNG2,PDE4B,PPP2R1A,PRKAR2B,PKIB,PRKACA,GNG5,SLC8A1,PPP2R1B,AKAP1,PRKAR1A,PDE6D,PKIG
HIF1α Signaling	5.18E-01	1.94E-01	TP53,AKT2,NRAS,RRAS,MMP14,MAPK6,PIK3R5,HRAS,VEGFC,PIK3R4,TCEB1,LDHB,MAPK14,JUN,MAPK3,MRAS,NCOA1,PIK3R6,NOS2,APEX1,LDHA
Role of IL-17F in Allergic Inflammatory Airway Diseases	5.17E-01	2.08E-01	CXCL10,MAP2K2,MAPK3,ATF4,IL1B,RPS6KA5,NFKB2,IL6,NFKB1,MAP2K1
GNRH Signaling	5.12E-01	1.84E-01	PRKACB,SOS2,HRAS,NFKB1,JUN,CAMK2D,MAP2K2,MAPK3,SOS1,MRAS,ATF4,MAP2K1,PRKD3,MAP3K14,NRAS,GNAS,RRAS,ITPR2,EGR1,NFKB2,DNM1,FOS,PRKAR2B,PRKCI,MAPK14,PRKACA,MAP3K8,PRKAR1A
G Protein Signaling Mediated by Tubby	5.08E-01	1.86E-01	GNG11,GNAS,PLCG2,GNG2,GNB5,MRAS,GNG5,GNG7
DNA Double-Strand Break Repair by Non-Homologous End Joining	5.06E-01	2.11E-01	XRCC4,RAD50,XRCC1,NBN
Isoleucine Degradation I	5.06E-01	1.33E-01	HADHB,ECHS1,BCAT2,SDS
γ-glutamyl Cycle	5.06E-01	1.38E-01	GCLC,GGT5,GCLM,GSS
Histamine Degradation	5.06E-01	1.38E-01	ALDH4A1,HNMT,ALDH1A1,ALDH7A1
Tight Junction Signaling	5E-01	2.05E-01	PRKACB,CPSF2,CTNNA1,JAM2,MLLT4,SYMPK,NFKB1,PTEN,TGFBR2,JUN,CLDN4,TGFB1,CEBPA,CSTF2,ACTG2,TIAM1,AKT2,PPP2R5D,MYH14,YBX3,NFKB2,CASK,FOS,F11R,PPP2R1A,PRKAR2B,PRKCI,JAM3,CLDN1,PRKACA,TNF,PPP2R1B,PRKAR1A
Cardiac Hypertrophy Signaling	4.95E-01	1.82E-01	PRKACB,GNB5,PIK3R5,HRAS,IL6,PIK3R4,EIF2B2,GNG7,PLCD1,TGFBR2,JUN,GNG11,RHOB,MAP2K2,TGFB1,MAPK3,SOS1,RHOU,MRAS,MAPKAPK2,MAP2K1,ADRB2,MAP3K14,RPS6KB1,NRAS,GNAS,MAPKAPK3,RRAS,MYLPF,IL6R,GNG2,PPP3CC,PLCL2,MAPK14,PRKAR2B,IRS1,PLCG2,PIK3R6,PRKACA,GNG5,MAP3K8,MEF2C,FNBP1,PRKAR1A,HSPB1
Regulation of the Epithelial-Mesenchymal Transition Pathway	4.8E-01	1.67E-01	SOS2,PIK3R5,NCSTN,HRAS,PSEN2,PSENEN,FZD1,NFKB1,PIK3R4,TGFBR2,MAP2K2,TGFB1,HGF,MAPK3,SOS1,MRAS,MAP2K1,AKT2,NRAS,RRAS,FGF9,EGR1,NFKB2,STAT3,TCF7L1,APC,GAB1,PIK3R6,RBPJ,FGFRL1,JAK3,PSEN1
p53 Signaling	4.69E-01	1.98E-01	TP53,TP53INP1,AKT2,PIK3R5,PIK3R4,FAS,PTEN,CHEK1,PCNA,JUN,MAPK14,GADD45A,ADCK3,E2F1,PIK3R6,BRCA1,CHEK2,CDK2,DRAM1
Dopamine Degradation	4.64E-01	1.32E-01	ALDH4A1,ALDH1A1,COMT,ALDH7A1,MAOA
Citrulline Biosynthesis	4.63E-01	1.15E-01	OAT,ARG2,ALDH18A1
Gap Junction Signaling	4.6E-01	1.75E-01	PRKACB,DBN1,SOS2,PIK3R5,CSNK1A1,HRAS,TUBB,PIK3R4,TUBB2B,PLCD1,MAP2K2,MAPK3,SOS1,MRAS,ACTG2,MAP2K1,PRKD3,AKT2,GNAS,NRAS,RRAS,ITPR2,TUBA4A,PPP3CC,PLCL2,PRKAR2B,PRKCI,PLCG2,PIK3R6,PRKACA,PRKAR1A
Ephrin Receptor Signaling	4.6E-01	1.72E-01	FYN,RAPGEF1,ARPC1B,SOS2,GNB5,HRAS,NCK1,GNG7,GRINA,NCK2,SHC1,GNG11,WASL,MAP2K2,MAPK3,EFNB1,SOS1,MRAS,ATF4,RASA1,MAP2K1,ITGA4,ITGB1,MAP3K14,AKT2,NRAS,GNAS,RRAS,CRKL,GNG2,ITGA5,VEGFC,STAT3,RAP1A,GNG5
PXR/RXR Activation	4.35E-01	1.38E-01	PRKACB,PPARA,AKT2,ALDH1A1,PRKAR2B,NCOA1,PRKACA,ALAS1,IL6,TNF,NR3C1,PRKAR1A
Gαq Signaling	4.34E-01	1.83E-01	PTK2B,NFATC3,NFKBIE,PIK3R5,GNB5,NFKB1,PIK3R4,GNG7,GNG11,NFKBIA,MAP2K2,RHOB,MAPK3,MRAS,RHOU,NFKBIB,MAP2K1,PRKD3,AKT2,GNAS,ITPR2,GNG2,IKBKE,NFKB2,PPP3CC,PLD1,PRKCI,PLCG2,PIK3R6,GNG5,FNBP1
RAR Activation	4.3E-01	1.89E-01	PRKACB,NSD1,GTF2H2,MNAT1,NFKB1,PSMC5,PTEN,JUN,ALDH1A1,RPL7A,TGFB1,RARA,NR2F6,STAT5B,MAPKAPK2,MAP2K1,PRKD3,STAT5A,CCNH,AKT2,GNAS,RDH11,NFKB2,CSF2RB,FOS,PRKAR2B,MAPK14,PRKCI,CRABP2,IGFBP3,NCOA1,PRKACA,GTF2H1,HLTF,RBP4,PRKAR1A
Fatty Acid α-oxidation	4.21E-01	1.9E-01	ALDH4A1,ALDH1A1,BCO2,ALDH7A1
Protein Ubiquitination Pathway	4.2E-01	1.94E-01	HSPA14,USP20,DNAJB2,TCEB1,PSMC5,USP48,USP7,HSPA4,SACS,DNAJC8,PSMA2,ANAPC11,NEDD4L,BRCA1,DNAJC16,USP28,UBE2G2,UBD,ANAPC4,PSMD11,PSMB2,PSMA5,DNAJC18,HSPB11,PSMB1,TAP2,HSPB1,UBE2C,USP12,USP18,HLA-A,DNAJC12,USP54,CDC23,DNAJC10,DNAJA1,ANAPC1,UCHL1,PSMB4,IFNG,USP15,UBE2R2,DNAJC1,UBE2L6,NEDD4,UBE2J1,USP4,USP22,UBE2E2,USP46,PSMC3,USP25
Eicosanoid Signaling	4.18E-01	1.23E-01	PLA2G16,LTA4H,PTGES,LTB4R,LCAT,PLA2R1,ALOX5AP,PTGER2,PTGER4,PLA2G12A
Primary Immunodeficiency Signaling	4.15E-01	1.13E-01	RFXANK,ICOS,ADA,RFX5,JAK3,TAP2,UNG
Role of Lipids/Lipid Rafts in the Pathogenesis of Influenza	4.13E-01	7.41E-02	IFNG,RSAD2
Arginine Biosynthesis IV	4.13E-01	8.33E-02	OAT,ASL
Proline Biosynthesis II (from Arginine)	4.13E-01	1E-01	OAT,PYCR2
Tetrapyrrole Biosynthesis II	4.13E-01	1.43E-01	ALAD,ALAS1
Selenocysteine Biosynthesis II (Archaea and Eukaryotes)	4.13E-01	1.18E-01	PSTK,SARS
2-oxobutanoate Degradation I	4.13E-01	1.18E-01	MCEE,PCCB
Glycogen Biosynthesis II (from UDP-D-Glucose)	4.13E-01	1.67E-01	GYG1,GBE1
GDP-glucose Biosynthesis	4.13E-01	1.05E-01	HK1,PGM1
Acetate Conversion to Acetyl-CoA	4.13E-01	1.82E-01	ACSL3,ACSS1
CCR3 Signaling in Eosinophils	4.11E-01	1.72E-01	GNAS,NRAS,ITPR2,RRAS,GNG2,GNB5,PIK3R5,PPP1CB,HRAS,PIK3R4,GNG7,PRKCI,GNG11,MAPK14,MAP2K2,MAPK3,MRAS,PIK3R6,GNG5,MAP2K1,PRKD3,PLA2G12A
Xenobiotic Metabolism Signaling	4.05E-01	1.53E-01	ALDH4A1,IL1A,CAMK1D,CHST7,NQO2,PIK3R5,GCLC,HRAS,IL6,NFKB1,PIK3R4,CAMK2D,ALDH1A1,MAP2K2,MAPK3,KEAP1,MRAS,CHST10,NOS2,PRKD3,MAP2K1,AHR,GSTK1,ALDH7A1,GSTA3,MAP3K14,NRAS,RRAS,PPP2R5D,NFKB2,HDAC5,PPP2R1A,PRKCI,MAPK14,CAT,NCOA1,PIK3R6,IL1B,ALDH3B1,MAP3K8,ALDH18A1,TNF,PPP2R1B,EIF2AK3,MGST3,MAOA
D-myo-inositol (1,4,5)-Trisphosphate Biosynthesis	3.95E-01	1.32E-01	PLCD1,PI4K2A,PLCG2,PIP4K2A,PI4KB
Aldosterone Signaling in Epithelial Cells	3.91E-01	1.79E-01	HSPA14,SOS2,DNAJC12,PIK3R5,DNAJC10,DNAJB2,DNAJA1,PIK3R4,PLCD1,HSPA4,SACS,MAP2K2,MAPK3,DNAJC8,SOS1,MAP2K1,DNAJC16,PRKD3,AHCY,ITPR2,DNAJC1,PLCL2,NEDD4,PRKCI,PLCG2,PIK3R6,DNAJC18,HSPB11,PIP4K2A,HSPB1
Salvage Pathways of Pyrimidine Ribonucleotides	3.87E-01	1.65E-01	AKT2,MAPK6,CSNK1A1,GRK5,PLK1,CDK1,PKN1,APOBEC3A,IRAK1,MAP2K2,MAPK3,GRK6,MAP3K8,CMPK1,EIF2AK2,MAP2K1,CDK2
Transcriptional Regulatory Network in Embryonic Stem Cells	3.77E-01	1.5E-01	KAT6A,TCF7L1,STAT3,SKIL,ZFHX3,SMARCAD1
Glycolysis I	3.77E-01	1.46E-01	PKLR,TPI1,PGAM1,GAPDH,PFKP,PFKM
IL-8 Signaling	3.73E-01	1.88E-01	ICAM1,PTK2B,PIK3R5,GNB5,HRAS,NFKB1,PIK3R4,GNG7,ITGB3,IRAK1,JUN,GNG11,RHOB,MAP2K2,MAPK3,RHOU,ITGAV,MRAS,CYBB,NFKBIB,MAP2K1,PRKD3,ITGB5,RPS6KB1,AKT2,VCAM1,NRAS,GNAS,RRAS,GNG2,VEGFC,IKBKE,PLD1,FOS,ARRB2,PRKCI,PIK3R6,GNG5,FNBP1
Synaptic Long Term Depression	3.72E-01	1.5E-01	PLA2G16,NRAS,GNAS,ITPR2,RRAS,PPP2R5D,PLA2R1,HRAS,PLCL2,PLCD1,PPP2R1A,PRKCI,MAP2K2,LCAT,PLCG2,MAPK3,MRAS,LYN,RYR1,NOS2,MAP2K1,PRKD3,PPP2R1B,PLA2G12A
Chondroitin Sulfate Degradation (Metazoa)	3.72E-01	1.3E-01	MGEA5,GM2A,CD44
Acyl-CoA Hydrolysis	3.72E-01	2E-01	GNPAT,ACOT8,THEM4
Pentose Phosphate Pathway	3.72E-01	1.3E-01	PGD,TKT,RPIA
UDP-N-acetyl-D-galactosamine Biosynthesis II	3.72E-01	1.2E-01	HK1,GNPDA1,GNPDA2
G-Protein Coupled Receptor Signaling	3.67E-01	1.67E-01	PRKACB,FYN,PTK2B,VIPR2,PDE12,NFKBIE,SOS2,PIK3R5,HRAS,NFKB1,PIK3R4,SHC1,LTB4R,NFKBIA,CAMK2D,MAP2K2,MAPK3,SOS1,MRAS,ATF4,ADORA2B,NFKBIB,MAP2K1,RASA1,APEX1,PTGER4,ADRB2,AKT2,NRAS,GNAS,RRAS,IKBKE,RAPGEF3,PDE4B,STAT3,NFKB2,RAP1A,PRKAR2B,P2RY14,CCR4,PIK3R6,PRKACA,MAP3K8,PTGER2,PRKAR1A,PDE6D
Cytotoxic T Lymphocyte-mediated Apoptosis of Target Cells	3.53E-01	9.3E-02	FADD,PRF1,HLA-A,HLA-DRA,FCER1G,DFFB,HLA-DQB1,FAS
Endoplasmic Reticulum Stress Pathway	3.5E-01	2.22E-01	TRAF2,ATF4,EIF2AK3,MBTPS2
Dolichol and Dolichyl Phosphate Biosynthesis	3.46E-01	7.69E-02	DOLK
Trehalose Degradation II (Trehalase)	3.46E-01	1.11E-01	HK1
Lipoate Biosynthesis and Incorporation II	3.46E-01	1E-01	LIPT1
Spermine Biosynthesis	3.46E-01	1.43E-01	AMD1
All-trans-decaprenyl Diphosphate Biosynthesis	3.46E-01	1.67E-01	PDSS2
Proline Degradation	3.46E-01	1.43E-01	ALDH4A1
Palmitate Biosynthesis I (Animals)	3.46E-01	2.78E-02	FASN
Hypusine Biosynthesis	3.46E-01	2E-01	DHPS
Sulfate Activation for Sulfonation	3.46E-01	1.25E-01	PAPSS1
Ceramide Degradation	3.46E-01	7.14E-02	NAAA
Glycerol-3-phosphate Shuttle	3.46E-01	1.11E-01	GPD2
Fatty Acid Biosynthesis Initiation II	3.46E-01	1.43E-01	FASN
Glycine Degradation (Creatine Biosynthesis)	3.46E-01	1.11E-01	GAMT
Threonine Degradation II	3.46E-01	1.11E-01	GCAT
NAD Biosynthesis III	3.46E-01	1E-01	NAMPT
Putrescine Biosynthesis III	3.46E-01	2.5E-01	ODC1
Glutamate Degradation II	3.46E-01	1E-01	GOT2
L-serine Degradation	3.46E-01	1.67E-01	SDS
Fatty Acid β-oxidation III (Unsaturated, Odd Number)	3.46E-01	2E-01	ECI1
Aspartate Biosynthesis	3.46E-01	1.43E-01	GOT2
Sphingosine-1-phosphate Signaling	3.45E-01	1.57E-01	AKT2,GNAS,S1PR2,PTK2B,PIK3R5,CASP4,PLCL2,PIK3R4,PLCD1,NAAA,RHOB,PLCG2,MAPK3,CASP2,SPHK1,CASP1,PIK3R6,RHOU,FNBP1
Phospholipases	3.43E-01	1.34E-01	PLCD1,PLA2G16,LCAT,PLCG2,PLA2R1,PLCL2,PLA1A,PLD1,PLA2G12A
Hypoxia Signaling in the Cardiovascular System	3.38E-01	2.24E-01	TP53,P4HB,NFKBIE,UBE2R2,UBE2L6,PTEN,UBE2G2,NFKBIA,JUN,UBE2J1,UBE2E2,ATF4,NFKBIB,LDHA,UBE2C
VDR/RXR Activation	3.32E-01	1.98E-01	IFNG,SERPINB1,CCNC,CCL5,THBD,PSMC5,CXCL10,YY1,GTF2B,PRKCI,GADD45A,IGFBP3,NCOA1,CEBPA,S100G,PRKD3
Caveolar-mediated Endocytosis Signaling	3.32E-01	1.88E-01	ITGB1,FYN,HLA-A,CD48,ITGA6,ITGA5,RAB5B,ITGAL,ITGB3,ITGAE,PTPN1,ITGAV,ACTG2,ITGB6,ITGB5,ITGA4
Bladder Cancer Signaling	3.32E-01	1.74E-01	TP53,NRAS,PA2G4,RRAS,SUV39H1,MMP14,FGF9,VEGFC,HRAS,RPS6KA5,MYC,MAP2K2,MAPK3,E2F1,MRAS,MAP2K1
Pancreatic Adenocarcinoma Signaling	3.31E-01	1.83E-01	TP53,AKT2,RALA,PA2G4,SUV39H1,PIK3R5,VEGFC,STAT3,NFKB2,PIK3R4,NFKB1,PLD1,TGFBR2,MAP2K2,TGFB1,MAPK3,E2F1,PIK3R6,JAK3,MAP2K1,RALGDS,CDK2
Tumoricidal Function of Hepatic Natural Killer Cells	3.26E-01	2.5E-01	FADD,PRF1,ICAM1,DFFB,ITGAL,FAS
Sonic Hedgehog Signaling	3.26E-01	1.76E-01	PRKACB,ARRB2,PRKAR2B,PRKACA,CDK1,PRKAR1A
Dopamine Receptor Signaling	3.13E-01	1.47E-01	PRKACB,PPP1CC,GNAS,PPP2R5D,PPP1R3C,PPP1CB,PPP2R1A,PRKAR2B,PPP1R7,COMT,PRKACA,PPP2R1B,PRKAR1A,MAOA
Glucose and Glucose-1-phosphate Degradation	3.12E-01	8.33E-02	HK1,PGM1
Urea Cycle	3.12E-01	1E-01	ARG2,ASL
Pentose Phosphate Pathway (Non-oxidative Branch)	3.12E-01	1.54E-01	TKT,RPIA
Superoxide Radicals Degradation	3.12E-01	2.5E-01	SOD1,CAT
Ketolysis	3.12E-01	1.05E-01	BDH2,HADHB
LPS/IL-1 Mediated Inhibition of RXR Function	3.1E-01	1.45E-01	PPARA,ALDH4A1,IL1A,CHST7,ALAS1,IRAK1,JUN,ALDH1A1,SCARB1,RARA,ACSL5,FABP4,CHST10,FABP5,FABP3,ALDH7A1,GSTK1,GSTA3,ACSL3,ACSL6,IL36A,NR1H3,IL1R1,TRAF2,IL18,IL1RN,SREBF1,CAT,NCOA1,IL1B,ALDH3B1,ALDH18A1,TNF,MGST3,MAOA
Reelin Signaling in Neurons	3.05E-01	1.95E-01	ITGB1,FYN,CRKL,ITGA6,PIK3R5,ITGA5,PIK3R4,ITGAL,ITGB3,NDEL1,ARHGEF6,HCK,PIK3R6,LYN,FGR,ITGA4
Cyclins and Cell Cycle Regulation	3.05E-01	1.78E-01	TP53,CCNE2,CCNH,PA2G4,SUV39H1,PPP2R5D,Hdac9,CDK1,HDAC5,CCNA2,PPP2R1A,HDAC3,TGFB1,E2F1,PPP2R1B,CDK2
3-phosphoinositide Biosynthesis	3.01E-01	1.35E-01	SOCS3,PTPN2,NUDT9,PPP2R5D,DOT1L,NUDT12,PIK3R5,FIG4,NUDT14,PIK3R4,PTPN12,PTEN,CDC25B,MTMR4,PI4K2A,SYNJ1,PPP1R7,PTPN1,PIK3R6,MTMR2,PIP4K2A,RASA1,PI4KB,SIRPA
Cleavage and Polyadenylation of Pre-mRNA	3E-01	2.5E-01	CPSF2,PABPN1,CSTF2
Fatty Acid Activation	3E-01	1.58E-01	ACSL3,ACSL6,ACSL5
γ-linolenate Biosynthesis II (Animals)	2.92E-01	1.67E-01	ACSL3,ACSL6,ACSL5,FADS1
Melatonin Signaling	2.88E-01	1.67E-01	PLCD1,PRKACB,CAMK2D,PRKAR2B,PRKCI,MAP2K2,MAPK3,PLCG2,PRKACA,PLCL2,MAP2K1,PRKD3,PRKAR1A
Cell Cycle: G1/S Checkpoint Regulation	2.88E-01	1.94E-01	MYC,TP53,RBL2,CCNE2,HDAC3,MAX,PA2G4,TGFB1,SUV39H1,E2F1,Hdac9,CDK2,HDAC5
Thrombin Signaling	2.87E-01	1.78E-01	CAMK1D,PIK3R5,GNB5,HRAS,PPP1CB,NFKB1,PIK3R4,GNG7,PLCD1,SHC1,GNG11,CAMK2D,RHOB,MAP2K2,MAPK3,SOS1,RHOU,MRAS,MAP2K1,PRKD3,RPS6KB1,AKT2,GNAS,NRAS,ITPR2,RRAS,MYLPF,GNG2,PLCL2,NFKB2,MAPK14,PRKCI,PLCG2,ARHGEF6,PIK3R6,GNG5,FNBP1
Antigen Presentation Pathway	2.82E-01	1.5E-01	CALR,IFNG,HLA-A,HLA-DRA,TAP2,MR1
Mechanisms of Viral Exit from Host Cells	2.71E-01	2E-01	CHMP6,NEDD4,PRKCI,VPS28,LMNB2,ACTG2,PRKD3,LMNB1,CHMP3
Role of Oct4 in Mammalian Embryonic Stem Cell Pluripotency	2.71E-01	2E-01	FAM208A,TP53,PCGF6,RARA,PHC1,JARID2,TDRD7,NR2F6,BRCA1
Valine Degradation I	2.43E-01	1.14E-01	HADHB,ECHS1,BCAT2,SDS
Tryptophan Degradation III (Eukaryotic)	2.43E-01	8.33E-02	HADHB,HSD17B4,HADH,HSD17B8
Neuroprotective Role of THOP1 in Alzheimer's Disease	2.42E-01	1.3E-01	PRKACB,IFNG,PRKAR2B,HLA-A,PRKACA,ECE1,PRKAR1A
Calcium Transport I	2.38E-01	1.43E-01	ATP2B1,ATP2A2
Methylglyoxal Degradation III	2.38E-01	8.7E-02	AKR1A1,FAM213B
Pentose Phosphate Pathway (Oxidative Branch)	2.27E-01	9.09E-02	PGD
Glycerol Degradation I	2.27E-01	8.33E-02	GPD2
D-glucuronate Degradation I	2.27E-01	7.14E-02	AKR1A1
Inosine-5'-phosphate Biosynthesis II	2.27E-01	6.25E-02	ADSL
Melatonin Degradation II	2.27E-01	8.33E-02	MAOA
Rapoport-Luebering Glycolytic Shunt	2.27E-01	1.11E-01	PGAM1
L-cysteine Degradation I	2.27E-01	9.09E-02	GOT2
Molybdenum Cofactor Biosynthesis	2.27E-01	6.67E-02	GPHN
